# Supplementary material for: N-(4-Chloro­phen­yl)quinolin-2-amine
Source: Acta Crystallogr Sect E Struct Rep Online. 2011 Nov 5;67(Pt 12):o3175. doi: 10.1107/S1600536811045521 (PMC3238846; doi:10.1107/S1600536811045521)
Supplement: Supplementary file 1 [file e-67-o3175-sup1.cif]

##############################################################################
#                                                                            #
# This CIF contains the data in a paper accepted for publication in          #
# Acta Crystallographica Section E. It conforms to the requirements of       #
# Notes for Authors for Acta Crystallographica Section E, and has been       #
# peer reviewed under the auspices of the IUCr Commission on Journals.       #
#                                                                            #
# Full details of the Crystallographic Information File format               #
# are given in the paper "The Crystallographic Information File (CIF):       #
# a New Standard Archive File for Crystallography" by S. R. Hall, F. H.      #
# Allen and I. D. Brown [Acta Cryst. (1991), A47, 655-685].                  #
#                                                                            #
# The current version of the core CIF dictionary is obtainable from          #
# ftp://ftp.iucr.org/pub/cif_core.dic.                                       #
#                                                                            #
# Software is freely available for graphical display of the structure(s)     #
# in this CIF. For information consult the CIF software page                 #
# http://www.iucr.org/resources/cif/software.                                #
#                                                                            #
# This file may be used for bona fide research purposes within the           #
# scientific community so long as proper attribution is given to the journal # 
# article from which it was obtained.                                        #
#                                                                            #
##############################################################################
data_global
_audit_creation_method     SHELXL-97
_journal_date_recd_electronic     2011-10-24
_journal_date_accepted     2011-10-29
_journal_name_full     'Acta Crystallographica, Section E'
_journal_year     2011
_journal_volume     67
_journal_issue     12
_journal_page_first     o3175
_journal_page_last     o3175
_journal_paper_category     QO
_journal_coeditor_code     HB6472
_publ_contact_author_name     ' Edward RT Tiekink '
_publ_contact_author_address
;
Department of Chemistry, University of Malaya,
50603 Kuala Lumpur, Malaysia
;
_publ_contact_author_email
;
edward.tiekink@gmail.com
;
_publ_contact_author_fax     ' +60 3 7967 4193 '
_publ_contact_author_phone     ' +60 3 7967 6775 '
_publ_section_title
;
<i>N</i>-(4-Chlorophenyl)quinolin-2-amine
;
loop_
    _publ_author_name
    _publ_author_footnote
    _publ_author_address
    'Hasan, Zainal Abidin' .
;
Department of Chemistry
University of Malaya
50603 Kuala Lumpur
Malaysia
;
    'Abdullah, Zanariah'
;
Additional correspondence author, e-mail: zana@um.edu.my.
;
;
Department of Chemistry
University of Malaya
50603 Kuala Lumpur
Malaysia
;
    'Tajuddin, Hairul Anuar ' .
;
Department of Chemistry
University of Malaya
50603 Kuala Lumpur
Malaysia
;
    'Ng, Seik Weng' .
;
Department of Chemistry, University of Malaya,
50603 Kuala Lumpur, Malaysia and Chemistry Department,
Faculty of Science, King Abdulaziz University, PO Box 80203 Jeddah,
Saudi Arabia
;
    'Tiekink, Edward R. T.' .
;
Department of Chemistry
University of Malaya
50603 Kuala Lumpur
Malaysia
;
data_I
_chemical_name_systematic
;
<i>N</i>-(4-Chlorophenyl)quinolin-2-amine
;
_chemical_name_common     ?
_chemical_formula_moiety     'C15 H11 Cl N2'
_chemical_formula_sum     'C15 H11 Cl N2'
_chemical_formula_iupac     'C15 H11 Cl N2'
_chemical_formula_weight     254.71
_chemical_melting_point     ?
_symmetry_cell_setting     monoclinic
_symmetry_space_group_name_H-M     'P 21/c'
_symmetry_space_group_name_Hall     '-P 2ybc'
loop_
    _symmetry_equiv_pos_as_xyz
    'x, y, z'
    '-x, y+1/2, -z+1/2'
    '-x, -y, -z'
    'x, -y-1/2, z-1/2'
_cell_length_a     5.9565(4)
_cell_length_b     7.9936(6)
_cell_length_c     25.0603(18)
_cell_angle_alpha     90.00
_cell_angle_beta     92.7440(10)
_cell_angle_gamma     90.00
_cell_volume     1191.85(15)
_cell_formula_units_Z     4
_cell_measurement_reflns_used     5281
_cell_measurement_theta_min     2.67
_cell_measurement_theta_max     28.761
_cell_measurement_temperature     100(2)
_exptl_crystal_description     prism
_exptl_crystal_colour     colourless
_exptl_crystal_size_max     0.2
_exptl_crystal_size_mid     0.1
_exptl_crystal_size_min     0.1
_exptl_crystal_density_diffrn     1.419
_exptl_crystal_density_meas     ?
_exptl_crystal_density_method     'not measured'
_exptl_crystal_F_000     528
_exptl_absorpt_coefficient_mu     0.301
_exptl_absorpt_correction_type     multi-scan
_exptl_absorpt_process_details     '(SADABS; Sheldrick, 1996)'
_exptl_absorpt_correction_T_min     0.872
_exptl_absorpt_correction_T_max     1
_diffrn_ambient_temperature     100(2)
_diffrn_radiation_type     MoK\a
_diffrn_radiation_wavelength     0.71073
_diffrn_radiation_source     'fine-focus sealed tube'
_diffrn_radiation_monochromator     graphite
_diffrn_measurement_device_type     'Bruker SMART APEX CCD'
_diffrn_measurement_method     '\w scans'
_diffrn_detector_area_resol_mean     ?
_diffrn_reflns_number     10754
_diffrn_reflns_av_R_equivalents     0.0300
_diffrn_reflns_av_sigmaI/netI     0.0270
_diffrn_reflns_theta_min     1.63
_diffrn_reflns_theta_max     27.49
_diffrn_reflns_theta_full     27.49
_diffrn_measured_fraction_theta_max     0.997
_diffrn_measured_fraction_theta_full     0.997
_diffrn_reflns_limit_h_min     -7
_diffrn_reflns_limit_h_max     7
_diffrn_reflns_limit_k_min     -9
_diffrn_reflns_limit_k_max     10
_diffrn_reflns_limit_l_min     -32
_diffrn_reflns_limit_l_max     31
_diffrn_standards_number     0
_diffrn_standards_interval_count     0
_diffrn_standards_interval_time     0
_diffrn_standards_decay_%     0
_refine_special_details
;
Refinement of <i>F</i>^2^ against ALL reflections. The weighted <i>R</i>-factor
<i>wR</i> and goodness of fit <i>S</i> are based on <i>F</i>^2^, conventional
<i>R</i>-factors <i>R</i> are based on <i>F</i>, with <i>F</i> set to zero for
negative <i>F</i>^2^. The threshold expression of <i>F</i>^2^ >
2\s(<i>F</i>^2^) is used only for calculating <i>R</i>-factors(gt) <i>etc</i>.
and is not relevant to the choice of reflections for refinement.
<i>R</i>-factors based on <i>F</i>^2^ are statistically about twice as large
as those based on <i>F</i>, and <i>R</i>- factors based on ALL data will be
even larger.
;
_reflns_number_total     2726
_reflns_number_gt     2460
_reflns_threshold_expression     I>2\s(I)
_refine_ls_structure_factor_coef     Fsqd
_refine_ls_matrix_type     full
_refine_ls_R_factor_all     0.0569
_refine_ls_R_factor_gt     0.0517
_refine_ls_wR_factor_gt     0.1313
_refine_ls_wR_factor_ref     0.1343
_refine_ls_goodness_of_fit_ref     1.112
_refine_ls_restrained_S_all     1.111
_refine_ls_number_reflns     2726
_refine_ls_number_parameters     167
_refine_ls_number_restraints     1
_refine_ls_hydrogen_treatment     mixed
_refine_ls_weighting_scheme     calc
_refine_ls_weighting_details
         'calc w=1/[\s^2^(Fo^2^)+(0.0396P)^2^+2.5503P] where P=(Fo^2^+2Fc^2^)/3'
_atom_sites_solution_hydrogens     geom
_atom_sites_solution_primary     direct
_atom_sites_solution_secondary     difmap
_refine_ls_shift/su_max     0.001
_refine_ls_shift/su_mean     0.001
_refine_diff_density_max     0.495
_refine_diff_density_min     -0.315
_refine_ls_extinction_method     none
_refine_ls_extinction_coef     ?
loop_
    _atom_type_symbol
    _atom_type_description
    _atom_type_scat_dispersion_real
    _atom_type_scat_dispersion_imag
    _atom_type_scat_source
    'C' 'C' 0.0033 0.0016
                         'International Tables Vol C Tables 4.2.6.8 and 6.1.1.4'
    'H' 'H' 0.0000 0.0000
                         'International Tables Vol C Tables 4.2.6.8 and 6.1.1.4'
    'N' 'N' 0.0061 0.0033
                         'International Tables Vol C Tables 4.2.6.8 and 6.1.1.4'
    'Cl' 'Cl' 0.1484 0.1585
                         'International Tables Vol C Tables 4.2.6.8 and 6.1.1.4'
_computing_data_collection     'APEX2 (Bruker, 2009)'
_computing_cell_refinement     'SAINT (Bruker, 2009)'
_computing_data_reduction     'SAINT (Bruker, 2009)'
_computing_structure_solution     'SHELXS97 (Sheldrick, 2008)'
_computing_structure_refinement     'SHELXL97 (Sheldrick, 2008)'
_computing_molecular_graphics
;
ORTEP-3 (Farrugia, 1997) and DIAMOND (Brandenburg, 2006)
;
_computing_publication_material     'publCIF (Westrip, 2010)'
loop_
    _atom_site_type_symbol
    _atom_site_label
    _atom_site_fract_x
    _atom_site_fract_y
    _atom_site_fract_z
    _atom_site_U_iso_or_equiv
    _atom_site_adp_type
    _atom_site_calc_flag
    _atom_site_refinement_flags
    _atom_site_occupancy
    _atom_site_symmetry_multiplicity
    _atom_site_disorder_assembly
    _atom_site_disorder_group
    Cl Cl1 0.28861(10) 0.29464(9) 0.44653(2) 0.02527(18) Uani d . 1 1 . .
    N N1 0.8994(3) 0.5543(3) 0.28636(8) 0.0188(4) Uani d D 1 1 . .
    H H1n 1.015(4) 0.601(4) 0.3019(11) 0.032(9) Uiso d D 1 1 . .
    N N2 0.7753(3) 0.4313(2) 0.20524(8) 0.0162(4) Uani d . 1 1 . .
    C C1 0.7450(4) 0.4911(3) 0.32189(9) 0.0155(4) Uani d . 1 1 . .
    C C2 0.5367(4) 0.4212(3) 0.30617(9) 0.0170(5) Uani d . 1 1 . .
    H H2 0.4911 0.4148 0.2694 0.020 Uiso calc R 1 1 . .
    C C3 0.3967(4) 0.3611(3) 0.34480(9) 0.0174(5) Uani d . 1 1 . .
    H H3 0.2554 0.3131 0.3344 0.021 Uiso calc R 1 1 . .
    C C4 0.4632(4) 0.3714(3) 0.39834(9) 0.0173(5) Uani d . 1 1 . .
    C C5 0.6687(4) 0.4413(3) 0.41464(9) 0.0177(5) Uani d . 1 1 . .
    H H5 0.7132 0.4479 0.4515 0.021 Uiso calc R 1 1 . .
    C C6 0.8072(4) 0.5010(3) 0.37631(9) 0.0175(5) Uani d . 1 1 . .
    H H6 0.9475 0.5498 0.3871 0.021 Uiso calc R 1 1 . .
    C C7 0.9269(4) 0.5194(3) 0.23314(9) 0.0161(5) Uani d . 1 1 . .
    C C8 1.1286(4) 0.5837(3) 0.21166(10) 0.0187(5) Uani d . 1 1 . .
    H H8 1.2304 0.6492 0.2332 0.022 Uiso calc R 1 1 . .
    C C9 1.1715(4) 0.5496(3) 0.16038(10) 0.0187(5) Uani d . 1 1 . .
    H H9 1.3059 0.5891 0.1458 0.022 Uiso calc R 1 1 . .
    C C10 1.0152(4) 0.4543(3) 0.12822(9) 0.0165(5) Uani d . 1 1 . .
    C C11 1.0462(4) 0.4160(3) 0.07422(9) 0.0192(5) Uani d . 1 1 . .
    H H11 1.1799 0.4505 0.0582 0.023 Uiso calc R 1 1 . .
    C C12 0.8849(4) 0.3294(3) 0.04451(9) 0.0202(5) Uani d . 1 1 . .
    H H12 0.9065 0.3045 0.0080 0.024 Uiso calc R 1 1 . .
    C C13 0.6878(4) 0.2778(3) 0.06850(10) 0.0195(5) Uani d . 1 1 . .
    H H13 0.5754 0.2194 0.0478 0.023 Uiso calc R 1 1 . .
    C C14 0.6552(4) 0.3104(3) 0.12125(9) 0.0181(5) Uani d . 1 1 . .
    H H14 0.5225 0.2718 0.1368 0.022 Uiso calc R 1 1 . .
    C C15 0.8163(4) 0.4006(3) 0.15264(9) 0.0151(4) Uani d . 1 1 . .
loop_
    _atom_site_aniso_label
    _atom_site_aniso_U_11
    _atom_site_aniso_U_22
    _atom_site_aniso_U_33
    _atom_site_aniso_U_12
    _atom_site_aniso_U_13
    _atom_site_aniso_U_23
    Cl1 0.0228(3) 0.0326(4) 0.0205(3) -0.0052(3) 0.0018(2) 0.0039(2)
    N1 0.0163(10) 0.0204(11) 0.0195(10) -0.0052(8) -0.0010(8) -0.0027(8)
    N2 0.0159(9) 0.0145(9) 0.0181(9) -0.0013(7) -0.0003(7) 0.0009(7)
    C1 0.0143(10) 0.0114(10) 0.0207(11) 0.0013(8) 0.0012(8) -0.0004(8)
    C2 0.0172(11) 0.0155(11) 0.0179(11) 0.0027(9) -0.0025(8) -0.0019(9)
    C3 0.0146(10) 0.0155(11) 0.0221(11) 0.0017(9) -0.0001(8) -0.0009(9)
    C4 0.0170(11) 0.0146(11) 0.0204(11) 0.0007(9) 0.0036(9) 0.0008(9)
    C5 0.0185(11) 0.0157(11) 0.0187(11) 0.0035(9) -0.0017(8) -0.0023(9)
    C6 0.0153(10) 0.0146(11) 0.0223(11) 0.0002(8) -0.0023(8) -0.0032(9)
    C7 0.0155(10) 0.0138(11) 0.0189(11) 0.0017(9) -0.0008(8) 0.0023(9)
    C8 0.0171(11) 0.0155(11) 0.0232(12) -0.0031(9) -0.0025(9) 0.0017(9)
    C9 0.0147(10) 0.0164(11) 0.0250(12) -0.0023(9) 0.0012(9) 0.0037(9)
    C10 0.0162(11) 0.0129(11) 0.0204(11) 0.0004(9) 0.0011(8) 0.0035(9)
    C11 0.0176(11) 0.0179(12) 0.0223(12) 0.0000(9) 0.0039(9) 0.0045(9)
    C12 0.0256(12) 0.0183(12) 0.0169(11) 0.0035(10) 0.0027(9) 0.0027(9)
    C13 0.0200(11) 0.0165(11) 0.0215(11) -0.0009(9) -0.0019(9) 0.0019(9)
    C14 0.0180(11) 0.0150(11) 0.0211(11) -0.0023(9) 0.0000(9) 0.0023(9)
    C15 0.0156(10) 0.0117(10) 0.0179(11) 0.0018(8) 0.0002(8) 0.0040(8)
loop_
    _geom_bond_atom_site_label_1
    _geom_bond_atom_site_label_2
    _geom_bond_site_symmetry_2
    _geom_bond_distance
    _geom_bond_publ_flag
    Cl1 C4 . 1.742(2) ?
    N1 C7 . 1.380(3) ?
    N1 C1 . 1.404(3) ?
    N1 H1n . 0.858(10) ?
    N2 C7 . 1.319(3) ?
    N2 C15 . 1.374(3) ?
    C1 C2 . 1.400(3) ?
    C1 C6 . 1.398(3) ?
    C2 C3 . 1.393(3) ?
    C2 H2 . 0.9500 ?
    C3 C4 . 1.383(3) ?
    C3 H3 . 0.9500 ?
    C4 C5 . 1.389(3) ?
    C5 C6 . 1.381(3) ?
    C5 H5 . 0.9500 ?
    C6 H6 . 0.9500 ?
    C7 C8 . 1.435(3) ?
    C8 C9 . 1.350(3) ?
    C8 H8 . 0.9500 ?
    C9 C10 . 1.423(3) ?
    C9 H9 . 0.9500 ?
    C10 C11 . 1.408(3) ?
    C10 C15 . 1.425(3) ?
    C11 C12 . 1.374(3) ?
    C11 H11 . 0.9500 ?
    C12 C13 . 1.406(3) ?
    C12 H12 . 0.9500 ?
    C13 C14 . 1.370(3) ?
    C13 H13 . 0.9500 ?
    C14 C15 . 1.410(3) ?
    C14 H14 . 0.9500 ?
loop_
    _geom_angle_atom_site_label_1
    _geom_angle_atom_site_label_2
    _geom_angle_atom_site_label_3
    _geom_angle_site_symmetry_1
    _geom_angle_site_symmetry_3
    _geom_angle
    _geom_angle_publ_flag
    C7 N1 C1 . . 130.7(2) ?
    C7 N1 H1n . . 113(2) ?
    C1 N1 H1n . . 114(2) ?
    C7 N2 C15 . . 117.1(2) ?
    C2 C1 C6 . . 119.1(2) ?
    C2 C1 N1 . . 124.3(2) ?
    C6 C1 N1 . . 116.6(2) ?
    C3 C2 C1 . . 119.6(2) ?
    C3 C2 H2 . . 120.2 ?
    C1 C2 H2 . . 120.2 ?
    C4 C3 C2 . . 120.0(2) ?
    C4 C3 H3 . . 120.0 ?
    C2 C3 H3 . . 120.0 ?
    C5 C4 C3 . . 121.1(2) ?
    C5 C4 Cl1 . . 119.00(18) ?
    C3 C4 Cl1 . . 119.92(18) ?
    C6 C5 C4 . . 118.8(2) ?
    C6 C5 H5 . . 120.6 ?
    C4 C5 H5 . . 120.6 ?
    C5 C6 C1 . . 121.3(2) ?
    C5 C6 H6 . . 119.3 ?
    C1 C6 H6 . . 119.3 ?
    N2 C7 N1 . . 120.7(2) ?
    N2 C7 C8 . . 123.8(2) ?
    N1 C7 C8 . . 115.5(2) ?
    C9 C8 C7 . . 119.0(2) ?
    C9 C8 H8 . . 120.5 ?
    C7 C8 H8 . . 120.5 ?
    C8 C9 C10 . . 119.9(2) ?
    C8 C9 H9 . . 120.0 ?
    C10 C9 H9 . . 120.0 ?
    C11 C10 C9 . . 123.3(2) ?
    C11 C10 C15 . . 119.8(2) ?
    C9 C10 C15 . . 116.9(2) ?
    C12 C11 C10 . . 120.7(2) ?
    C12 C11 H11 . . 119.7 ?
    C10 C11 H11 . . 119.7 ?
    C11 C12 C13 . . 119.5(2) ?
    C11 C12 H12 . . 120.3 ?
    C13 C12 H12 . . 120.3 ?
    C14 C13 C12 . . 121.1(2) ?
    C14 C13 H13 . . 119.5 ?
    C12 C13 H13 . . 119.5 ?
    C13 C14 C15 . . 120.8(2) ?
    C13 C14 H14 . . 119.6 ?
    C15 C14 H14 . . 119.6 ?
    N2 C15 C14 . . 118.6(2) ?
    N2 C15 C10 . . 123.2(2) ?
    C14 C15 C10 . . 118.2(2) ?
loop_
    _geom_torsion_atom_site_label_1
    _geom_torsion_atom_site_label_2
    _geom_torsion_atom_site_label_3
    _geom_torsion_atom_site_label_4
    _geom_torsion_site_symmetry_1
    _geom_torsion_site_symmetry_2
    _geom_torsion_site_symmetry_3
    _geom_torsion_site_symmetry_4
    _geom_torsion
    _geom_torsion_publ_flag
    C7 N1 C1 C2 . . . . -23.3(4) ?
    C7 N1 C1 C6 . . . . 157.0(2) ?
    C6 C1 C2 C3 . . . . -0.8(3) ?
    N1 C1 C2 C3 . . . . 179.6(2) ?
    C1 C2 C3 C4 . . . . 0.3(3) ?
    C2 C3 C4 C5 . . . . 0.1(4) ?
    C2 C3 C4 Cl1 . . . . -179.50(18) ?
    C3 C4 C5 C6 . . . . 0.0(4) ?
    Cl1 C4 C5 C6 . . . . 179.60(18) ?
    C4 C5 C6 C1 . . . . -0.5(3) ?
    C2 C1 C6 C5 . . . . 0.9(3) ?
    N1 C1 C6 C5 . . . . -179.4(2) ?
    C15 N2 C7 N1 . . . . -179.4(2) ?
    C15 N2 C7 C8 . . . . 0.0(3) ?
    C1 N1 C7 N2 . . . . 10.6(4) ?
    C1 N1 C7 C8 . . . . -168.8(2) ?
    N2 C7 C8 C9 . . . . -1.8(4) ?
    N1 C7 C8 C9 . . . . 177.6(2) ?
    C7 C8 C9 C10 . . . . 1.3(4) ?
    C8 C9 C10 C11 . . . . 178.9(2) ?
    C8 C9 C10 C15 . . . . 0.6(3) ?
    C9 C10 C11 C12 . . . . -177.3(2) ?
    C15 C10 C11 C12 . . . . 0.9(3) ?
    C10 C11 C12 C13 . . . . -0.4(4) ?
    C11 C12 C13 C14 . . . . -0.9(4) ?
    C12 C13 C14 C15 . . . . 1.7(4) ?
    C7 N2 C15 C14 . . . . -178.4(2) ?
    C7 N2 C15 C10 . . . . 2.2(3) ?
    C13 C14 C15 N2 . . . . 179.5(2) ?
    C13 C14 C15 C10 . . . . -1.0(3) ?
    C11 C10 C15 N2 . . . . 179.2(2) ?
    C9 C10 C15 N2 . . . . -2.5(3) ?
    C11 C10 C15 C14 . . . . -0.2(3) ?
    C9 C10 C15 C14 . . . . 178.1(2) ?
loop_
    _geom_hbond_atom_site_label_D
    _geom_hbond_atom_site_label_H
    _geom_hbond_atom_site_label_A
    _geom_hbond_site_symmetry_A
    _geom_hbond_distance_DH
    _geom_hbond_distance_HA
    _geom_hbond_distance_DA
    _geom_hbond_angle_DHA
    C2 H2 N2 . 0.95 2.39 2.961(3) 118
    C3 H3 Cg1 2_645 0.95 2.94 3.734(3) 142
    C9 H9 Cg2 2_755 0.95 2.79 3.383(3) 121
    C14 H14 Cg2 2_645 0.95 2.83 3.440(3) 123
    C6 H6 Cg3 2_755 0.95 2.81 3.590(3) 140
