# Supplementary material for: N-(4-Chloro­phen­yl)quinolin-2-amine
Source: Acta Crystallogr Sect E Struct Rep Online. 2011 Nov 5;67(Pt 12):o3175. doi: 10.1107/S1600536811045521 (PMC3238846; doi:10.1107/S1600536811045521)
Supplement: Supplementary file 2 [file e-67-o3175-Isup2.hkl]

# 
# h,k,l, Fc-squared, Fo-squared, sigma(Fo-squared) and status flag 
# 
data_I
_shelx_title '  P21/c' 
_shelx_refln_list_code          4 
_shelx_F_calc_maximum      124.83 
_exptl_crystal_F_000       528.00 
_reflns_d_resolution_high  0.7699 
 
loop_ 
 _symmetry_equiv_pos_as_xyz 
 'x, y, z' 
 '-x, y+1/2, -z+1/2' 
 '-x, -y, -z' 
 'x, -y-1/2, z-1/2' 
 
_cell_length_a     5.9565 
_cell_length_b     7.9936 
_cell_length_c    25.0603 
_cell_angle_alpha  90.000 
_cell_angle_beta   92.744 
_cell_angle_gamma  90.000 
 
_shelx_F_squared_multiplier     1.000 
 
loop_ 
 _refln_index_h 
 _refln_index_k 
 _refln_index_l 
 _refln_F_squared_calc 
 _refln_F_squared_meas 
 _refln_F_squared_sigma 
 _refln_observed_status 
   1   0   0     1349.23     1269.85     21.57 o 
   2   0   0     3160.27     3197.08     53.73 o 
   3   0   0       62.84      106.62      7.19 o 
   4   0   0      165.15      172.47      5.75 o 
   5   0   0      655.68      621.21     14.40 o 
   6   0   0       22.03       18.07      6.27 o 
   7   0   0       54.23       57.02      5.55 o 
   1   1   0      217.54      440.49     13.13 o 
   2   1   0      652.41      739.04     17.64 o 
   3   1   0      115.91      129.05      7.30 o 
   4   1   0      362.87      331.18      6.06 o 
   5   1   0      691.56      747.54     11.70 o 
   6   1   0      111.17      120.96      4.36 o 
   7   1   0       18.68       22.04      3.61 o 
   0   2   0     5416.68     6151.22    102.02 o 
   1   2   0     6564.99     7049.17     90.78 o 
   2   2   0      763.27      737.95     12.26 o 
   3   2   0     1860.69     1869.82     29.42 o 
   4   2   0        4.42       43.17      7.97 o 
   5   2   0      762.48      760.72     13.17 o 
   6   2   0        6.01       37.05      3.88 o 
   7   2   0      289.99      299.05      8.30 o 
   2   3   0        1.27        2.48      1.02 o 
   3   3   0     2243.76     2158.73     26.90 o 
   4   3   0      268.84      285.46      5.63 o 
   5   3   0       60.96       72.99      3.80 o 
   6   3   0      189.08      193.86      6.97 o 
   7   3   0       22.30       45.24      4.71 o 
   0   4   0      252.12      281.44      9.60 o 
   1   4   0      269.93      501.03     17.13 o 
   2   4   0     1229.64     1343.19     19.37 o 
   3   4   0      538.25      529.92      8.13 o 
   4   4   0      169.56      379.16     39.82 o 
   5   4   0      154.14      178.72      6.41 o 
   6   4   0        0.03       11.78      2.93 o 
   7   4   0        4.50        9.12      3.41 o 
   1   5   0      369.37      422.72      7.52 o 
   2   5   0      702.80      848.49     14.73 o 
   3   5   0      207.13      216.94      5.41 o 
   4   5   0      671.87      645.11     13.47 o 
   5   5   0       10.63       12.23      3.31 o 
   6   5   0        6.41       11.64      3.11 o 
   0   6   0      164.23      175.94      7.53 o 
   1   6   0        8.93       59.96      8.43 o 
   2   6   0       75.15       86.77      3.48 o 
   3   6   0       39.07      185.70     10.43 o 
   4   6   0        1.83       33.25      3.43 o 
   5   6   0        0.75       12.82      4.69 o 
   6   6   0      144.58      145.93      6.92 o 
   1   7   0        7.24       10.71      2.35 o 
   2   7   0      100.19      122.39     10.60 o 
   3   7   0        5.33       25.30      4.45 o 
   4   7   0       22.95       30.05      3.69 o 
   5   7   0       59.70       84.84      6.59 o 
   0   8   0      654.06      673.99     19.94 o 
   1   8   0       84.94       99.33      4.87 o 
   2   8   0       58.72       67.89      7.31 o 
   3   8   0      114.55      133.23      8.61 o 
   4   8   0       12.01       10.74      3.96 o 
   1   9   0       33.85       37.82      4.77 o 
   2   9   0        1.73       10.98      3.51 o 
   3   9   0      396.42      348.69     14.73 o 
   0  10   0       99.12       96.55     13.03 o 
   1  10   0        5.32       13.74      3.93 o 
   2  10   0      257.89      242.94     10.22 o 
  -7   1   1        3.18       12.33      2.76 o 
  -6   1   1        2.60       17.42      2.35 o 
  -5   1   1        0.52       88.43     32.52 o 
  -4   1   1       87.54      110.81      5.20 o 
  -3   1   1       45.97       82.62      3.46 o 
  -2   1   1        5.06       58.64      6.85 o 
  -1   1   1      155.24      148.45      5.74 o 
   0   1   1       63.43       50.88      1.32 o 
   1   1   1    15581.80    15863.62    205.95 o 
   2   1   1     1469.84     1462.62     18.10 o 
   3   1   1      202.22      248.98      4.67 o 
   4   1   1       11.35       21.15      1.82 o 
   5   1   1      547.56      562.98      9.48 o 
   6   1   1       88.07       84.84      4.17 o 
   7   1   1       22.05       29.63      3.50 o 
  -7   2   1       48.54       78.49      4.93 o 
  -6   2   1      137.54      147.68      5.54 o 
  -5   2   1       39.15      130.70      9.32 o 
  -4   2   1      289.99      351.65      7.15 o 
  -3   2   1        7.80       63.96      6.05 o 
  -2   2   1       40.98       72.78      5.31 o 
  -1   2   1       75.36      115.40      6.18 o 
   0   2   1     5375.59     5947.56    106.67 o 
   1   2   1    13229.68    14058.32    164.81 o 
   3   2   1      230.53      223.61      6.47 o 
   4   2   1      573.06      626.15     10.73 o 
   5   2   1      192.22      251.49     11.33 o 
   6   2   1      347.90      349.22      8.32 o 
   7   2   1        0.40       34.24      5.44 o 
  -7   3   1      506.18      506.11     27.67 o 
  -6   3   1        3.19       15.99      3.10 o 
  -5   3   1      519.82      495.21     11.28 o 
  -4   3   1      246.41      312.28      6.70 o 
  -3   3   1      132.91      233.36     15.97 o 
  -2   3   1        2.08        6.87      2.15 o 
  -1   3   1     3149.76     3434.73     63.43 o 
   0   3   1       13.34       11.40      0.83 o 
   2   3   1       22.27       49.38      3.74 o 
   3   3   1       96.62      129.78      4.71 o 
   4   3   1      560.55      494.64      8.17 o 
   5   3   1      252.49      224.81      5.94 o 
   6   3   1       59.24       68.44      4.98 o 
   7   3   1       17.02       33.59      6.74 o 
  -7   4   1      149.42      148.60      7.04 o 
  -6   4   1      276.56      281.59      9.36 o 
  -5   4   1      168.87      185.37      6.53 o 
  -4   4   1       81.02      280.94     17.03 o 
  -3   4   1        9.44       31.44      4.48 o 
  -2   4   1     1297.73     1376.44     41.79 o 
  -1   4   1     3940.12     4118.02     55.24 o 
   0   4   1      315.96      330.56      5.04 o 
   1   4   1     1147.92     1331.23     51.34 o 
   2   4   1      443.98      573.01     21.25 o 
   3   4   1       61.51       68.95      3.41 o 
   4   4   1     4077.50     3899.23     53.06 o 
   5   4   1      669.14      624.97     14.40 o 
   6   4   1      116.48      120.02      6.04 o 
   7   4   1        1.07        7.66      3.34 o 
  -6   5   1        5.24        6.74      2.89 o 
  -5   5   1       11.96       21.99      3.18 o 
  -4   5   1      760.83      758.26     17.82 o 
  -3   5   1      354.36      375.82      7.65 o 
  -2   5   1      552.59      624.68     11.97 o 
  -1   5   1      381.96      441.44      7.80 o 
   0   5   1      553.90      575.35      8.14 o 
   1   5   1       28.04       46.66      6.36 o 
   2   5   1     1372.91     1389.83     20.29 o 
   3   5   1      108.17      109.22      3.84 o 
   4   5   1      107.78      127.48      7.05 o 
   5   5   1        0.34       10.55      2.66 o 
   6   5   1       74.16       81.04      5.70 o 
  -6   6   1       41.62       59.81      5.19 o 
  -5   6   1       50.58       42.23      4.22 o 
  -4   6   1     1167.22     1116.41     32.82 o 
  -3   6   1       10.43      178.59     24.07 o 
  -2   6   1      375.38      366.85      7.51 o 
  -1   6   1      258.19      269.10      9.12 o 
   0   6   1        1.78       18.90      5.20 o 
   1   6   1      940.09      941.28     21.54 o 
   2   6   1      141.50      152.24      4.46 o 
   3   6   1     1668.13     1632.14     29.58 o 
   4   6   1        9.33       14.51      2.73 o 
   5   6   1        1.52       23.25      8.05 o 
   6   6   1      297.39      278.00      9.27 o 
  -5   7   1      307.95      300.08      9.29 o 
  -4   7   1       57.62       56.17      4.81 o 
  -3   7   1      330.44      332.92     11.29 o 
  -2   7   1      659.31      711.10     16.84 o 
  -1   7   1       68.16       68.41      4.55 o 
   0   7   1       37.17       50.34      4.22 o 
   1   7   1       17.90       19.23      2.77 o 
   2   7   1       43.38       52.08      3.32 o 
   3   7   1       10.49       27.51      4.53 o 
   4   7   1       92.38      110.71      5.61 o 
   5   7   1      291.31      291.37      9.17 o 
  -4   8   1      204.11      185.66      8.68 o 
  -3   8   1      426.12      444.06     16.19 o 
  -2   8   1      181.80      192.41      8.01 o 
  -1   8   1      263.89      251.51      7.58 o 
   0   8   1      168.43      198.13      6.67 o 
   1   8   1      188.39      166.97      7.45 o 
   2   8   1       30.07       32.45      4.28 o 
   3   8   1      162.86      168.18      7.91 o 
   4   8   1       37.73       43.24      5.44 o 
  -3   9   1      113.57      120.15     11.57 o 
  -2   9   1       23.42       19.52      4.05 o 
  -1   9   1       64.53       63.95      4.92 o 
   0   9   1      159.86      158.51      6.44 o 
   1   9   1        2.63       16.23      5.99 o 
   2   9   1       68.71       66.37      6.16 o 
   3   9   1        2.96       15.66      4.05 o 
  -2  10   1      154.80      166.68      8.52 o 
  -1  10   1        0.62        7.25      3.65 o 
   0  10   1        6.08       13.22      4.01 o 
   1  10   1       33.24       46.40      5.55 o 
   2  10   1       60.12       63.99      6.43 o 
  -7   0   2      444.84      442.59     13.15 o 
  -6   0   2      641.27      544.56     14.05 o 
  -5   0   2      401.04      401.27     10.69 o 
  -4   0   2        7.76       11.27      2.17 o 
  -3   0   2     4548.53     4706.81     79.28 o 
  -2   0   2     1390.60     1472.67     25.77 o 
  -1   0   2     4710.05     4615.10     76.34 o 
   0   0   2      930.07      821.63     35.63 o 
   1   0   2       81.56       70.19      2.04 o 
   2   0   2     8340.68     8097.22    169.48 o 
   3   0   2     1728.44     1849.44     32.86 o 
   4   0   2      303.32      283.84      7.77 o 
   5   0   2      461.69      447.36     11.42 o 
   6   0   2        3.02       20.01      6.05 o 
   7   0   2      112.28      105.80      8.89 o 
  -7   1   2      353.24      354.08      8.16 o 
  -6   1   2      311.01      315.52      7.04 o 
  -5   1   2        8.01       49.49      7.32 o 
  -4   1   2      208.94      214.58      4.96 o 
  -3   1   2     1061.10     1081.13     14.34 o 
  -2   1   2      370.95      353.80      7.32 o 
  -1   1   2      178.09      176.41      7.02 o 
   0   1   2       81.44       75.04      1.41 o 
   1   1   2     6263.33     6174.46     91.02 o 
   2   1   2        1.38       -0.31      0.76 o 
   3   1   2      836.45      765.72     10.62 o 
   4   1   2       65.25       65.54      2.67 o 
   5   1   2      546.61      614.87     11.58 o 
   6   1   2        4.60       19.40      2.48 o 
   7   1   2       41.30       46.20      4.04 o 
  -7   2   2       18.00       37.02      5.11 o 
  -6   2   2        0.03       23.94      3.90 o 
  -5   2   2      611.15      618.92     11.33 o 
  -4   2   2      195.40      241.65      5.65 o 
  -3   2   2       57.07      103.84      3.65 o 
  -2   2   2      310.23      308.86      6.22 o 
  -1   2   2     7295.73     7684.64    140.99 o 
   0   2   2    15536.61    15680.45    228.19 o 
   1   2   2    15511.66    15964.78    186.98 o 
   2   2   2     1695.91     1679.45     20.70 o 
   3   2   2       68.76       94.26     10.37 o 
   4   2   2      680.71      694.62     10.44 o 
   5   2   2      677.32      700.35     11.30 o 
   6   2   2      387.57      389.43      8.92 o 
   7   2   2      335.35      317.58      8.59 o 
  -7   3   2       21.79       56.04      4.98 o 
  -6   3   2      195.54      183.37      6.82 o 
  -5   3   2       22.59       59.33      6.95 o 
  -4   3   2     1960.73     1925.37     35.80 o 
  -3   3   2       44.20      168.85      9.30 o 
  -2   3   2      603.90      600.16     13.41 o 
  -1   3   2     2243.03     2413.64     39.29 o 
   0   3   2        9.35       13.23      0.89 o 
   1   3   2     4180.62     4489.52     52.77 o 
   2   3   2      107.98      276.39     30.51 o 
   3   3   2      149.00      164.39      3.68 o 
   4   3   2       52.25       55.92      3.10 o 
   5   3   2       82.19       78.19      6.16 o 
   6   3   2        0.13        7.06      2.69 o 
   7   3   2       67.64       78.42      5.90 o 
  -7   4   2       64.39       74.60      6.42 o 
  -6   4   2      387.48      388.24     11.41 o 
  -5   4   2        0.47       30.03      4.28 o 
  -4   4   2      795.15      828.63     23.39 o 
  -3   4   2       50.46       69.22      2.49 o 
  -2   4   2       45.06      172.67      8.70 o 
   0   4   2       94.31       93.37      3.61 o 
   1   4   2     1515.24     1908.68     57.06 o 
   2   4   2      707.74      970.99     29.23 o 
   3   4   2       10.07       18.77      3.18 o 
   4   4   2      790.19      846.64     16.15 o 
   5   4   2       11.45       21.84      3.14 o 
   6   4   2        2.82        6.83      2.78 o 
   7   4   2       76.05       78.24      6.15 o 
  -6   5   2       67.25       84.60      6.38 o 
  -5   5   2       92.33       89.78      5.33 o 
  -4   5   2      538.19      569.54     10.77 o 
  -3   5   2      137.40      173.96      7.06 o 
  -2   5   2      294.09      365.31     12.52 o 
  -1   5   2       31.00       85.40      7.78 o 
   0   5   2       88.05      100.74      2.96 o 
   1   5   2      189.86      204.18      7.08 o 
   2   5   2      510.10      575.86      9.90 o 
   3   5   2        1.28        5.25      1.61 o 
   4   5   2        6.42       21.64      2.92 o 
   5   5   2      107.21      109.13      5.46 o 
   6   5   2       44.70       49.85      4.69 o 
  -6   6   2       61.15       76.10      6.05 o 
  -5   6   2        0.05        6.55      2.59 o 
  -4   6   2      313.86      362.10      9.47 o 
  -3   6   2     2195.71     2165.02     40.33 o 
  -2   6   2       16.58       75.81     14.66 o 
  -1   6   2       13.19       28.25      3.26 o 
   0   6   2      185.08      242.17     17.59 o 
   1   6   2        1.14       20.03      2.77 o 
   2   6   2       73.74       81.02      3.38 o 
   3   6   2       13.83      124.76     15.28 o 
   4   6   2       77.20       78.03      5.00 o 
   5   6   2       15.45       53.62     13.06 o 
   6   6   2       22.67       33.66      4.32 o 
  -5   7   2        6.60       29.69      4.57 o 
  -4   7   2        0.02        5.18      2.62 o 
  -3   7   2      553.87      578.90     22.54 o 
  -2   7   2     1129.37     1199.34     19.21 o 
  -1   7   2        0.06        5.15      2.03 o 
   0   7   2        0.51       42.18     17.74 o 
   1   7   2       18.43       24.91      3.38 o 
   2   7   2       20.64       35.74      4.67 o 
   3   7   2      233.09      252.95      9.88 o 
   4   7   2       55.96       49.73      4.37 o 
   5   7   2        0.01       23.82      4.52 o 
  -4   8   2        2.18       17.62      4.56 o 
  -3   8   2     1208.50     1125.36     30.87 o 
  -2   8   2       46.30       90.09      7.27 o 
  -1   8   2       45.74       59.31      4.69 o 
   0   8   2       23.10       36.92      3.64 o 
   1   8   2       40.86       47.57      3.96 o 
   2   8   2       45.73       48.81      5.03 o 
   3   8   2       41.20       49.79      5.38 o 
   4   8   2       37.87       44.15      5.61 o 
  -3   9   2       26.79       47.27      8.14 o 
  -2   9   2        7.00       26.61      7.93 o 
  -1   9   2      293.33      277.81      9.92 o 
   0   9   2       82.66       71.65      5.18 o 
   1   9   2      148.90      154.49      7.52 o 
   2   9   2       19.36       32.11      4.65 o 
   3   9   2        0.58        1.80      3.42 o 
  -2  10   2        8.62       40.01      5.40 o 
  -1  10   2       67.48       70.52      6.48 o 
   0  10   2       36.66       39.25      5.37 o 
   1  10   2       69.38       84.17      6.96 o 
   2  10   2       27.94       37.58      5.42 o 
  -7   1   3       19.84       59.98      4.38 o 
  -6   1   3      234.20      236.65      5.99 o 
  -5   1   3      574.65      602.25     10.05 o 
  -4   1   3       72.85      113.26      6.34 o 
  -3   1   3      217.01      253.17      5.96 o 
  -2   1   3     1709.10     1690.23     20.82 o 
  -1   1   3      913.84      912.29     12.58 o 
   0   1   3        7.65       11.37      0.57 o 
   1   1   3     2212.54     2138.93     36.05 o 
   2   1   3       76.27       85.08      3.46 o 
   3   1   3      330.92      399.31      6.94 o 
   4   1   3      105.49       83.78      2.90 o 
   5   1   3     1732.38     1575.22     21.35 o 
   6   1   3      213.00      208.41      6.28 o 
   7   1   3        1.13        5.35      2.57 o 
  -7   2   3       67.55       82.85      5.14 o 
  -6   2   3      111.59      142.27      5.19 o 
  -5   2   3       74.78      132.87      5.85 o 
  -4   2   3      159.57      182.30      6.12 o 
  -3   2   3      179.78      182.11      5.91 o 
  -2   2   3      143.54      136.78      5.25 o 
  -1   2   3      422.44      462.49     13.22 o 
   0   2   3    13468.23    13554.90    174.02 o 
   1   2   3     3542.33     3730.13     47.56 o 
   2   2   3      178.49      256.56      6.85 o 
   3   2   3      792.39      808.13     14.24 o 
   4   2   3      753.17      848.19     24.41 o 
   5   2   3     1054.41      999.58     14.71 o 
   6   2   3      309.38      298.27      7.66 o 
   7   2   3       24.26       53.41      4.20 o 
  -7   3   3       41.59       58.67      5.15 o 
  -6   3   3       74.76      112.03      4.79 o 
  -5   3   3      259.82      268.86      6.70 o 
  -4   3   3      422.53      525.15     12.49 o 
  -3   3   3     1002.87     1042.32     14.83 o 
  -2   3   3       52.29       79.03      4.32 o 
  -1   3   3      254.94      275.89      9.47 o 
   0   3   3       94.72       82.71      2.33 o 
   1   3   3       19.89       44.79      5.75 o 
   2   3   3     3963.25     4105.19     48.79 o 
   3   3   3      343.82      324.72      5.60 o 
   4   3   3       36.53       40.24      2.42 o 
   5   3   3       26.41       27.94      3.24 o 
   6   3   3      121.73      108.09      5.50 o 
   7   3   3       45.85       61.70      5.39 o 
  -7   4   3       23.85       32.13      5.31 o 
  -6   4   3      109.65      132.66      6.06 o 
  -5   4   3      276.02      273.85     10.17 o 
  -4   4   3      297.82      358.60      9.26 o 
  -3   4   3       89.81       89.61      2.80 o 
  -2   4   3       28.97       37.91      3.86 o 
  -1   4   3       18.64       17.73      4.49 o 
   0   4   3      309.69      284.88      4.53 o 
   1   4   3     6445.84     6807.55     79.65 o 
   2   4   3     5231.50     5452.72     64.39 o 
   3   4   3      302.05      291.88      5.32 o 
   4   4   3      186.77      190.74      6.19 o 
   5   4   3       18.81       25.66      4.18 o 
   6   4   3       46.57       47.39      4.51 o 
   7   4   3      107.06      107.64     10.39 o 
  -6   5   3      156.60      168.11      7.02 o 
  -5   5   3      241.34      246.40      7.80 o 
  -4   5   3      155.20      195.82      6.89 o 
  -3   5   3     1295.69     1259.16     19.19 o 
  -2   5   3      363.96      387.84      9.20 o 
  -1   5   3      971.70      985.60     14.81 o 
   0   5   3        1.14        6.40      1.00 o 
   1   5   3      196.63      222.18      4.88 o 
   2   5   3      286.46      322.30      6.53 o 
   3   5   3       81.48       89.78      4.61 o 
   4   5   3      343.53      339.58      9.86 o 
   5   5   3      111.98      103.15      5.27 o 
   6   5   3      142.09      146.01      6.51 o 
  -6   6   3        1.75       16.84      3.51 o 
  -5   6   3      124.72      138.18      6.12 o 
  -4   6   3       41.79      107.17      6.61 o 
  -3   6   3      812.71      944.63     21.46 o 
  -2   6   3     1076.43     1074.90     16.80 o 
  -1   6   3      298.46      296.92      6.25 o 
   0   6   3     1290.51     1292.74     21.98 o 
   1   6   3        6.98       12.19      2.58 o 
   2   6   3       14.64       20.39      6.27 o 
   3   6   3     1128.89     1056.33     22.95 o 
   4   6   3       54.11       61.20      4.57 o 
   5   6   3      897.21      810.59     17.33 o 
   6   6   3       86.99       87.98      9.27 o 
  -5   7   3       10.72       30.62      3.93 o 
  -4   7   3       10.54       14.13      2.99 o 
  -3   7   3      134.06      199.35      6.46 o 
  -2   7   3     1046.86     1083.83     17.30 o 
  -1   7   3      101.76       98.43      4.47 o 
   0   7   3     1098.60     1087.37     19.61 o 
   1   7   3      117.73      126.27      4.88 o 
   2   7   3      221.79      216.16      8.06 o 
   3   7   3      135.72      148.67      5.85 o 
   4   7   3       17.36       24.15      3.48 o 
   5   7   3      340.71      308.95     11.14 o 
  -4   8   3       15.91       25.32      4.63 o 
  -3   8   3       71.23      186.55     10.10 o 
  -2   8   3      911.04      920.05     18.13 o 
  -1   8   3        9.16       15.18      2.94 o 
   0   8   3       68.93       75.94      4.86 o 
   1   8   3       15.23       14.31      3.29 o 
   2   8   3        3.41        8.83      3.18 o 
   3   8   3       87.23      113.98      8.50 o 
   4   8   3        0.80        4.43      3.49 o 
  -3   9   3        2.80        5.19      4.12 o 
  -2   9   3      179.15      196.48      8.58 o 
  -1   9   3        5.60       20.07      3.30 o 
   0   9   3       24.03       25.41      4.29 o 
   1   9   3        1.61        9.54      4.78 o 
   2   9   3       11.26       12.90      3.75 o 
   3   9   3        5.49        5.71      4.07 o 
  -1  10   3        1.38       11.25      3.82 o 
   0  10   3       36.51       32.53      5.04 o 
   1  10   3      239.62      209.26      9.27 o 
  -7   0   4       12.58       22.25      4.02 o 
  -6   0   4      663.95      620.72     15.42 o 
  -5   0   4     1243.81     1167.15     23.63 o 
  -4   0   4      725.18      757.69     15.86 o 
  -3   0   4        1.21       -3.47      2.32 o 
  -2   0   4       43.54       30.78      2.08 o 
  -1   0   4     1605.88     1562.11     26.56 o 
   0   0   4     4341.00     4118.47     69.86 o 
   1   0   4    13251.32    12352.39    205.13 o 
   2   0   4        0.14        2.35      1.03 o 
   3   0   4      422.95      386.74      8.80 o 
   4   0   4      189.77      171.16      5.77 o 
   5   0   4      712.18      742.30     16.48 o 
   6   0   4     5762.27     5291.07     92.62 o 
   7   0   4        0.25       -1.40      3.62 o 
  -7   1   4      191.41      202.47      8.02 o 
  -6   1   4        3.95       20.46      2.46 o 
  -5   1   4      553.02      560.04      9.57 o 
  -4   1   4     1553.68     1514.68     20.04 o 
  -3   1   4        2.46        6.98      2.54 o 
  -2   1   4     3128.32     3163.23     45.15 o 
  -1   1   4       19.82       18.57      0.97 o 
   0   1   4       31.15       29.27      1.40 o 
   1   1   4     1011.92      979.33     14.80 o 
   2   1   4      935.77      911.17     11.79 o 
   3   1   4     1001.19      969.65     12.99 o 
   4   1   4      127.66      100.41      3.12 o 
   5   1   4        4.84       17.64      2.47 o 
   6   1   4        2.24       11.44      3.02 o 
   7   1   4        2.89        6.82      3.80 o 
  -7   2   4        0.79       13.33      2.66 o 
  -6   2   4      400.07      405.78      8.28 o 
  -5   2   4      121.36      153.78      5.64 o 
  -4   2   4      386.75      370.86      6.72 o 
  -3   2   4      472.66      482.14      9.11 o 
  -2   2   4      140.17      165.71      3.25 o 
  -1   2   4     1279.83     1217.49     15.03 o 
   0   2   4      305.92      317.42      5.62 o 
   1   2   4     4418.07     4378.76     51.31 o 
   2   2   4     2067.80     2058.05     25.31 o 
   3   2   4      609.93      594.21      9.77 o 
   4   2   4     2267.68     2213.48     28.11 o 
   5   2   4      257.81      269.40      6.69 o 
   6   2   4       23.68       30.59      3.22 o 
   7   2   4      358.34      348.02      9.04 o 
  -7   3   4      192.84      208.73      7.99 o 
  -6   3   4       24.56       41.43      3.55 o 
  -5   3   4        0.07       23.67      2.52 o 
  -4   3   4       86.65      169.72     13.11 o 
  -3   3   4       17.95       84.63     13.33 o 
  -2   3   4       37.55       29.48      1.60 o 
  -1   3   4        1.22        1.94      0.98 o 
   0   3   4      322.68      311.65      5.84 o 
   1   3   4       12.78       10.09      0.91 o 
   2   3   4      868.10     1014.30     13.23 o 
   3   3   4        1.97        2.37      1.03 o 
   4   3   4       16.97       18.58      1.91 o 
   5   3   4      376.63      368.38      9.39 o 
   6   3   4        0.03        2.60      2.60 o 
   7   3   4      191.57      176.95      7.42 o 
  -7   4   4        6.38       18.35      3.82 o 
  -6   4   4      107.76      132.42      6.10 o 
  -5   4   4       63.59       88.90      4.22 o 
  -4   4   4      248.91      270.66      6.50 o 
  -3   4   4      561.63      554.50      8.53 o 
  -2   4   4      752.40      776.49     10.69 o 
  -1   4   4     2138.35     2193.60     26.78 o 
   0   4   4       45.95       60.39      5.65 o 
   1   4   4      503.57      620.04     19.24 o 
   2   4   4        0.04       35.39      5.29 o 
   3   4   4      271.45      269.61      5.09 o 
   4   4   4       44.62       53.96      5.44 o 
   5   4   4        6.11       34.64     12.24 o 
   6   4   4       20.04       19.77      3.44 o 
   7   4   4        4.21       25.41      4.05 o 
  -6   5   4      152.64      167.55     10.97 o 
  -5   5   4       23.90       36.45      3.29 o 
  -4   5   4       94.58      127.35      6.86 o 
  -3   5   4      484.20      545.82     10.03 o 
  -2   5   4      119.20      138.85      5.69 o 
  -1   5   4      265.17      294.86      5.96 o 
   0   5   4       64.87       55.82      2.00 o 
   1   5   4      104.48      125.56      2.84 o 
   2   5   4      130.91      175.86      7.55 o 
   3   5   4        2.42       29.95      9.77 o 
   4   5   4       61.18       61.16      4.33 o 
   5   5   4        0.36        2.93      2.46 o 
   6   5   4        0.01        5.78      2.91 o 
  -6   6   4      108.53      115.44      6.48 o 
  -5   6   4      179.31      180.19      6.91 o 
  -4   6   4        7.81       30.35      3.27 o 
  -3   6   4      429.82      511.28     14.09 o 
  -1   6   4       15.31       19.72      2.59 o 
   0   6   4       35.26       89.39      4.00 o 
   1   6   4      491.99      515.68      9.17 o 
   2   6   4      162.36      240.82     24.16 o 
   3   6   4      102.01      131.83      5.31 o 
   4   6   4       29.81       30.70      3.50 o 
   5   6   4       12.92       30.60      3.73 o 
   6   6   4       98.08       98.28      6.49 o 
  -5   7   4       79.45      104.37      6.38 o 
  -4   7   4      124.91      127.70      9.98 o 
  -3   7   4      398.14      400.42      8.74 o 
  -2   7   4       34.15      158.77      9.96 o 
  -1   7   4       18.87       23.10      2.90 o 
   0   7   4       26.61       50.14      3.64 o 
   1   7   4      161.46      162.09      6.46 o 
   2   7   4       18.19       23.05      2.77 o 
   3   7   4       45.15       53.67      4.27 o 
   4   7   4        5.56       16.44      3.55 o 
   5   7   4       64.00       77.57      5.64 o 
  -4   8   4        9.16        8.55      3.57 o 
  -3   8   4      716.16      685.13     20.41 o 
  -2   8   4      138.03      181.04      6.75 o 
  -1   8   4      101.73      103.58      5.14 o 
   0   8   4       73.93       79.54      4.78 o 
   1   8   4        3.05        6.00      2.89 o 
   2   8   4        2.44        8.54      2.96 o 
   3   8   4       59.66       89.72     17.60 o 
   4   8   4        8.14        9.52      3.78 o 
  -3   9   4       40.72       35.98      5.14 o 
  -2   9   4     1255.24     1223.30     27.43 o 
  -1   9   4        2.98       31.26      6.85 o 
   0   9   4       57.14       70.57      6.09 o 
   1   9   4       44.86       44.71      5.57 o 
   2   9   4       55.87       64.38      6.08 o 
   3   9   4       69.70       81.67      7.02 o 
  -1  10   4      121.47      159.30     30.69 o 
   0  10   4        0.57        2.90      3.32 o 
   1  10   4      111.35      112.76      7.69 o 
  -7   1   5        0.71        9.13      2.69 o 
  -6   1   5       18.86       27.73      2.74 o 
  -5   1   5      129.16      157.02      4.57 o 
  -4   1   5      216.52      284.29      7.15 o 
  -3   1   5     2746.50     2983.13     36.33 o 
  -2   1   5     1699.86     1746.89     23.59 o 
  -1   1   5       28.86       30.66      1.18 o 
   0   1   5      201.56      198.30      5.14 o 
   1   1   5      122.44      117.96      2.90 o 
   2   1   5     1115.27     1139.32     14.44 o 
   3   1   5      100.42      117.11      3.00 o 
   4   1   5        0.01        0.51      1.15 o 
   5   1   5        0.18       -2.28      1.52 o 
   6   1   5       73.46       70.50      4.43 o 
   7   1   5       86.60       85.85      5.96 o 
  -7   2   5        2.17        9.03      2.51 o 
  -6   2   5       92.90      125.41      4.64 o 
  -5   2   5      893.04      866.89     13.25 o 
  -4   2   5      416.04      405.45      7.17 o 
  -3   2   5      139.75      167.12      4.57 o 
  -2   2   5      285.22      327.97      5.28 o 
  -1   2   5     1411.26     1471.96     18.00 o 
   0   2   5      129.81      108.14      2.08 o 
   1   2   5      364.86      375.78      6.73 o 
   2   2   5     3850.48     3958.38     51.99 o 
   3   2   5      164.05      160.63      4.10 o 
   4   2   5       18.54       30.54      2.09 o 
   5   2   5      192.66      190.96      5.89 o 
   6   2   5       86.49      154.62      9.42 o 
   7   2   5      267.91      291.34      8.23 o 
  -7   3   5      352.73      371.49     10.90 o 
  -6   3   5      262.17      267.33     11.78 o 
  -5   3   5        3.50        5.82      1.63 o 
  -4   3   5     1146.92     1142.40     17.88 o 
  -3   3   5      364.60      346.05      6.01 o 
  -2   3   5      118.59      134.39      2.97 o 
  -1   3   5      479.92      432.36      7.08 o 
   0   3   5        8.34       12.85      1.55 o 
   1   3   5      310.63      282.70      4.44 o 
   2   3   5      443.35      505.43     11.09 o 
   3   3   5       25.67       18.36      1.53 o 
   4   3   5      134.41      151.95      4.59 o 
   5   3   5      144.11      138.07      4.79 o 
   6   3   5        2.45        3.87      2.71 o 
   7   3   5        1.41       14.20      3.52 o 
  -7   4   5      197.02      198.87      8.08 o 
  -6   4   5      113.89      144.16      6.37 o 
  -5   4   5      219.25      224.03      6.29 o 
  -4   4   5        5.95       17.92      2.59 o 
  -3   4   5       98.84      110.61      3.37 o 
  -2   4   5      522.15      519.51      7.74 o 
  -1   4   5      718.38      728.18     10.65 o 
   0   4   5     1170.40     1129.05     18.09 o 
   1   4   5     3090.46     3351.21     40.15 o 
   2   4   5       28.32       22.17      1.53 o 
   3   4   5       77.78       84.15      3.23 o 
   4   4   5      611.82      563.82     12.07 o 
   5   4   5     1078.23      977.58     18.92 o 
   6   4   5        6.26        3.38      2.78 o 
  -6   5   5      158.11      171.62      6.99 o 
  -5   5   5       48.74       48.78      3.63 o 
  -4   5   5      125.18      132.99      4.58 o 
  -3   5   5     1012.82     1038.89     26.94 o 
  -2   5   5      202.47      209.58      5.09 o 
  -1   5   5     1046.85      990.81     13.20 o 
   0   5   5       75.39       70.07      2.42 o 
   1   5   5      183.82      169.66      3.50 o 
   2   5   5     2126.16     2175.56     33.59 o 
   3   5   5      536.38      536.00     14.96 o 
   4   5   5       46.34       35.90      3.61 o 
   5   5   5        4.44        8.07      2.80 o 
   6   5   5       70.82       72.81      5.60 o 
  -6   6   5       10.34       16.04      5.68 o 
  -5   6   5       18.73       27.08      3.68 o 
  -4   6   5       19.85       19.07      2.59 o 
  -3   6   5       90.76      104.26      7.09 o 
  -2   6   5      615.42      621.73     11.00 o 
  -1   6   5      148.94      148.38      4.20 o 
   0   6   5      970.71      892.37     29.26 o 
   1   6   5      359.80      378.98     10.82 o 
   2   6   5     1799.11     1731.90     46.95 o 
   3   6   5        4.27       13.97      7.84 o 
   4   6   5       64.90       69.58      4.81 o 
   5   6   5      100.76      108.36      5.50 o 
   6   6   5       28.16       34.33      4.35 o 
  -5   7   5       85.67       95.70      7.34 o 
  -4   7   5      108.88      125.01      5.64 o 
  -3   7   5       90.02      121.25      7.76 o 
  -2   7   5      960.45      911.96     15.12 o 
  -1   7   5      142.38      147.92      5.40 o 
   0   7   5       41.47       42.33      3.47 o 
   1   7   5       51.79       58.57      5.13 o 
   2   7   5      204.72      188.38      6.10 o 
   3   7   5       22.85       31.98      3.43 o 
   4   7   5      148.44      141.88      6.13 o 
   5   7   5        3.69        6.42      2.98 o 
  -4   8   5       75.27       84.11      6.86 o 
  -3   8   5      726.52      712.42     21.18 o 
  -2   8   5       60.04       83.55      5.08 o 
  -1   8   5       10.44       12.37      2.79 o 
   0   8   5      274.06      269.49      7.78 o 
   1   8   5       12.24       12.47      3.32 o 
   2   8   5      111.70      103.94      7.30 o 
   3   8   5      591.80      527.06     15.03 o 
   4   8   5      124.83      111.28      7.16 o 
  -3   9   5       91.53       73.84      6.64 o 
  -2   9   5      515.29      542.48     20.47 o 
  -1   9   5      590.06      571.22     13.28 o 
   0   9   5        1.62        6.55      3.20 o 
   1   9   5      227.11      203.59      8.62 o 
   2   9   5       14.85       18.61      4.04 o 
   3   9   5        0.01       -2.21      3.08 o 
  -1  10   5      393.43      365.69     29.45 o 
   0  10   5       22.90       13.62      5.29 o 
   1  10   5       21.70       18.27      7.04 o 
  -7   0   6        7.67        8.32      3.47 o 
  -6   0   6        0.26        4.26      2.77 o 
  -5   0   6      553.37      535.23     13.19 o 
  -4   0   6      711.83      711.77     15.21 o 
  -3   0   6       91.30       65.73      3.29 o 
  -2   0   6      259.62      270.46      6.31 o 
  -1   0   6     2611.39     2585.26     43.42 o 
   0   0   6     1206.03     1127.74     19.37 o 
   1   0   6     1789.15     1645.71     47.92 o 
   2   0   6       78.90       75.46      2.92 o 
   3   0   6     8388.89     8574.50    142.07 o 
   4   0   6      372.03      350.79      9.00 o 
   5   0   6     2033.51     1951.64     36.51 o 
   6   0   6        3.17        4.17      3.97 o 
   7   0   6       32.23       36.49      6.12 o 
  -7   1   6       14.04       28.56      3.45 o 
  -6   1   6      205.34      214.95      5.81 o 
  -5   1   6      744.71      749.07     11.88 o 
  -4   1   6      298.49      287.43      5.68 o 
  -3   1   6      971.35     1019.01     15.85 o 
  -2   1   6     2824.74     2844.35     34.18 o 
  -1   1   6     1033.26      940.84     11.81 o 
   0   1   6     1025.75      920.20     13.96 o 
   1   1   6       75.75       69.91      1.56 o 
   2   1   6       89.06       55.39      1.76 o 
   3   1   6      395.89      422.46      6.71 o 
   4   1   6      151.87      138.67      3.69 o 
   5   1   6        2.82        5.93      1.77 o 
   6   1   6        0.67        1.63      2.23 o 
   7   1   6      302.45      311.37      9.64 o 
  -7   2   6       31.10       38.48      3.41 o 
  -6   2   6      851.19      808.95     13.28 o 
  -5   2   6        2.37       32.72      7.19 o 
  -4   2   6     1483.38     1388.24     21.78 o 
  -3   2   6       62.28       61.33      2.36 o 
  -2   2   6     2326.61     2422.70     36.16 o 
  -1   2   6      120.99       98.49      2.94 o 
   0   2   6      745.73      750.26      9.57 o 
   1   2   6     2176.29     2084.24     31.43 o 
   2   2   6     1011.71     1081.13     17.66 o 
   3   2   6        1.06        3.03      1.24 o 
   4   2   6       62.47       73.78      2.85 o 
   5   2   6       44.80       34.62      3.06 o 
   6   2   6     1420.51     1344.89     21.69 o 
   7   2   6      361.31      336.77     11.20 o 
  -7   3   6       79.94       87.32      6.02 o 
  -6   3   6       21.88       35.30      3.41 o 
  -5   3   6        4.76        4.83      1.66 o 
  -4   3   6       33.40       58.15      8.60 o 
  -3   3   6      501.92      475.36      7.58 o 
  -2   3   6       16.98       18.78      1.40 o 
  -1   3   6       47.25       44.70      1.93 o 
   0   3   6      570.60      507.72      7.03 o 
   1   3   6      456.51      521.17      7.86 o 
   2   3   6     3215.71     3378.61     44.66 o 
   3   3   6       10.23       19.64      3.83 o 
   4   3   6      323.14      285.25      7.52 o 
   5   3   6      271.15      231.46      6.31 o 
   6   3   6      189.70      181.25      6.93 o 
   7   3   6      213.32      192.65      7.81 o 
  -7   4   6      153.39      146.24      6.97 o 
  -6   4   6        2.73       14.76      2.79 o 
  -5   4   6        0.99       10.94      2.30 o 
  -4   4   6      168.04      166.03      6.88 o 
  -3   4   6      169.22      170.06      3.97 o 
  -2   4   6      102.07       94.04      2.62 o 
  -1   4   6      723.87      724.98      9.96 o 
   0   4   6      176.52      173.24      4.49 o 
   1   4   6     1005.04     1004.87     13.19 o 
   2   4   6       25.03       29.77      1.73 o 
   3   4   6       52.48       54.50      3.01 o 
   4   4   6       89.55       91.09      4.63 o 
   5   4   6        9.79       21.68      3.15 o 
   6   4   6       20.92       34.50      4.18 o 
  -6   5   6        4.77       21.27      3.66 o 
  -5   5   6       29.46       33.38      3.26 o 
  -4   5   6       83.97       85.99      3.86 o 
  -3   5   6       19.97       33.87      4.24 o 
  -2   5   6       46.53       59.14      3.04 o 
  -1   5   6      166.04      170.64      3.85 o 
   0   5   6      119.04      128.43      3.03 o 
   1   5   6       61.73       83.91      2.79 o 
   2   5   6     1151.42     1224.87     20.89 o 
   3   5   6      104.20      126.70      6.12 o 
   4   5   6        9.75       11.56      2.67 o 
   5   5   6        7.20        6.08      2.72 o 
   6   5   6      110.05      119.30      6.23 o 
  -6   6   6       38.87       55.43      5.80 o 
  -5   6   6        2.00       16.85      3.15 o 
  -4   6   6       29.97       25.82      2.88 o 
  -3   6   6        0.45        1.52      2.27 o 
  -2   6   6      793.52      832.64     13.78 o 
  -1   6   6      104.34      115.90      3.73 o 
   0   6   6       32.15       38.75      3.54 o 
   1   6   6       47.48       61.86      3.09 o 
   2   6   6      483.44      497.86     12.37 o 
   3   6   6     1033.90      935.61     17.69 o 
   4   6   6       10.08       19.66      5.58 o 
   5   6   6       11.90       20.61      3.48 o 
   6   6   6      151.81      170.78      7.42 o 
  -5   7   6        0.83        4.34      2.72 o 
  -4   7   6      106.52      107.37      5.63 o 
  -3   7   6      563.76      559.83     10.95 o 
  -2   7   6       15.67       34.66      2.88 o 
  -1   7   6       89.50       93.33      4.44 o 
   0   7   6       49.53       56.58      5.66 o 
   1   7   6       15.97       15.82      4.88 o 
   2   7   6       10.57       10.20      2.83 o 
   3   7   6      371.08      316.36      8.75 o 
   4   7   6      273.54      261.18      8.24 o 
   5   7   6       13.60       17.01      3.48 o 
  -4   8   6        0.28        4.76      3.29 o 
  -3   8   6        0.09       29.51      4.85 o 
  -2   8   6      236.57      219.16      7.28 o 
  -1   8   6       22.53       32.34      3.59 o 
   0   8   6       66.33       71.57      5.63 o 
   1   8   6       58.26       62.73      5.44 o 
   2   8   6       26.80       26.80      8.23 o 
   3   8   6      700.06      627.63     16.86 o 
   4   8   6        0.30        7.67      3.64 o 
  -3   9   6        0.59        0.36      6.31 o 
  -2   9   6        5.89       31.53      3.97 o 
  -1   9   6      320.04      330.45     11.94 o 
   0   9   6      233.57      218.48      8.86 o 
   1   9   6       99.05       87.62      6.80 o 
   2   9   6       62.85       69.10      9.95 o 
   3   9   6        0.00       -1.46      3.23 o 
  -1  10   6       34.67       42.15      6.75 o 
   0  10   6        4.81        7.55      5.02 o 
   1  10   6        4.90        1.97      4.40 o 
  -7   1   7      129.50      117.83      5.88 o 
  -6   1   7      481.13      418.22      8.50 o 
  -5   1   7      753.41      770.83     12.17 o 
  -4   1   7      165.91      157.06      4.05 o 
  -3   1   7      112.84      138.81      9.15 o 
  -2   1   7       52.37       75.07      2.84 o 
  -1   1   7       47.31       49.18      1.46 o 
   0   1   7      216.96      180.47      4.32 o 
   1   1   7      835.88      782.72     10.00 o 
   2   1   7       10.77       16.49      1.15 o 
   3   1   7       18.75       16.36      1.45 o 
   4   1   7       78.63       96.45      3.16 o 
   5   1   7       62.98       58.15      3.72 o 
   6   1   7       58.56       68.92      4.42 o 
   7   1   7       16.15       27.53      4.01 o 
  -7   2   7      293.35      275.00      7.22 o 
  -6   2   7       45.23       85.13      8.72 o 
  -5   2   7      127.63      125.83      4.08 o 
  -4   2   7       59.30       96.04      9.61 o 
  -3   2   7      185.05      158.47      3.64 o 
  -2   2   7     1717.22     1815.95     27.70 o 
  -1   2   7        0.36        0.33      0.51 o 
   0   2   7      548.00      513.07      6.91 o 
   1   2   7      218.62      211.04      4.02 o 
   2   2   7       15.70       12.72      1.37 o 
   3   2   7      339.66      375.59      8.31 o 
   4   2   7      199.39      182.84      4.98 o 
   5   2   7        1.66        9.90      2.19 o 
   6   2   7      911.45      831.23     15.06 o 
   7   2   7       57.23       58.87      6.54 o 
  -7   3   7       98.47      100.45      5.78 o 
  -6   3   7       29.37       41.07      3.67 o 
  -5   3   7        0.33        1.70      1.58 o 
  -4   3   7      982.85      926.56     13.58 o 
  -3   3   7      708.54      720.32     10.51 o 
  -2   3   7     3464.84     3625.32     43.46 o 
  -1   3   7      115.69      110.00      3.07 o 
   0   3   7      104.11       95.98      2.24 o 
   1   3   7      376.47      344.64      5.22 o 
   2   3   7      206.60      228.69      4.84 o 
   3   3   7      572.78      539.72      9.43 o 
   4   3   7        8.21        5.69      1.89 o 
   5   3   7      169.78      150.69      5.16 o 
   6   3   7        6.15        3.48      2.75 o 
   7   3   7       32.82       45.45      4.90 o 
  -7   4   7       10.54       21.19      3.98 o 
  -6   4   7      152.91      160.24      5.92 o 
  -5   4   7      206.35      219.04      6.32 o 
  -4   4   7      150.10      135.26      7.04 o 
  -3   4   7      714.08      650.53      9.84 o 
  -2   4   7        4.28        6.64      1.16 o 
  -1   4   7       48.02       44.32      2.14 o 
   0   4   7      491.42      455.07      6.95 o 
   1   4   7     1036.15     1046.40     13.66 o 
   2   4   7      979.54      977.02     14.66 o 
   3   4   7        4.91        8.38      1.77 o 
   4   4   7      188.77      198.44      6.38 o 
   5   4   7       35.12       36.40      3.80 o 
   6   4   7       38.16       48.70      4.75 o 
  -6   5   7      133.94      126.40      6.26 o 
  -5   5   7        7.01       12.48      2.56 o 
  -4   5   7       79.57       83.66      4.06 o 
  -3   5   7      184.60      183.59      5.63 o 
  -2   5   7      309.14      272.88      6.01 o 
  -1   5   7      690.04      669.30      9.64 o 
   0   5   7      137.02      126.46      3.06 o 
   1   5   7      549.12      518.66      7.80 o 
   2   5   7        0.47        8.11      2.11 o 
   3   5   7      513.89      498.28     10.91 o 
   4   5   7        5.14        5.83      2.34 o 
   5   5   7      154.33      146.76      6.13 o 
   6   5   7        5.34        9.07      3.23 o 
  -6   6   7       20.73       28.12      4.18 o 
  -5   6   7      610.90      603.89     13.54 o 
  -4   6   7       17.51       20.59      3.18 o 
  -3   6   7       79.49       88.89      4.06 o 
  -2   6   7       16.78       26.91      2.51 o 
  -1   6   7      772.80      751.68     12.32 o 
   0   6   7      163.53      163.06      5.12 o 
   1   6   7      205.72      205.36      5.09 o 
   2   6   7      133.00      119.64      4.81 o 
   3   6   7       73.96       83.56      4.50 o 
   4   6   7      554.67      492.47     12.10 o 
   5   6   7      104.71      105.66      5.92 o 
   6   6   7      240.47      263.19      9.18 o 
  -5   7   7       19.14       33.49      4.18 o 
  -4   7   7       70.41       78.54      4.64 o 
  -3   7   7       42.20       59.42      3.87 o 
  -2   7   7      190.11      181.69      5.35 o 
  -1   7   7       40.57       41.98      3.52 o 
   0   7   7      504.86      467.28     10.42 o 
   1   7   7      422.81      397.95     14.92 o 
   2   7   7       32.53       34.84      4.06 o 
   3   7   7      243.24      250.78      7.68 o 
   4   7   7      257.83      201.70      7.29 o 
   5   7   7        9.97       13.65      3.55 o 
  -4   8   7        0.72        8.83      3.57 o 
  -3   8   7       77.77       75.57      5.32 o 
  -2   8   7       11.57       11.97      2.77 o 
  -1   8   7      390.10      384.51      9.81 o 
   0   8   7       56.69       64.75      5.43 o 
   1   8   7       58.51       49.64      4.96 o 
   2   8   7      211.07      200.00     10.46 o 
   3   8   7       37.95       56.67      5.62 o 
   4   8   7      229.46      239.67      9.96 o 
  -3   9   7        3.46        8.64      4.82 o 
  -2   9   7        0.84        5.76      4.77 o 
  -1   9   7       16.92       25.55      5.58 o 
   0   9   7       75.19       61.08      7.31 o 
   1   9   7       30.97       42.14      6.56 o 
   2   9   7      118.38      107.04      8.95 o 
   3   9   7       68.50       57.55      7.87 o 
  -1  10   7        7.02        2.29      4.32 o 
   0  10   7        0.18        3.23      5.97 o 
   1  10   7        6.37        5.23      4.61 o 
  -7   0   8      107.45      112.02      6.90 o 
  -6   0   8      546.69      504.39     13.56 o 
  -5   0   8     2265.81     2036.35     38.12 o 
  -4   0   8     1332.30     1272.87     24.59 o 
  -3   0   8     1439.95     1446.06     26.54 o 
  -2   0   8     2246.21     2147.72     37.24 o 
  -1   0   8      519.72      472.36      9.19 o 
   0   0   8     6096.57     5801.63     95.74 o 
   1   0   8     3339.05     3103.17     62.16 o 
   2   0   8     3362.31     3401.92     57.45 o 
   3   0   8       87.27      132.41      4.65 o 
   4   0   8        1.76        0.43      1.62 o 
   5   0   8      450.84      417.88     11.01 o 
   6   0   8        0.06       -3.62      3.28 o 
   7   0   8      557.83      490.09     17.93 o 
  -7   1   8       10.86       15.56      2.98 o 
  -6   1   8        0.92       15.07      2.53 o 
  -5   1   8       11.23       24.93      2.58 o 
  -4   1   8      267.34      269.29      5.53 o 
  -3   1   8     2458.09     2500.24     33.86 o 
  -2   1   8       64.15       67.19      2.20 o 
  -1   1   8     1007.58      954.06     12.24 o 
   0   1   8      179.28      164.29      3.56 o 
   1   1   8      417.36      393.75      5.59 o 
   2   1   8     1688.81     1670.84     20.73 o 
   3   1   8       32.52       46.28      2.84 o 
   4   1   8      778.98      754.67     11.28 o 
   5   1   8        1.63        3.72      2.16 o 
   6   1   8      118.24      108.53      5.03 o 
   7   1   8       13.36       17.35      3.71 o 
  -7   2   8       93.29      110.62      5.12 o 
  -6   2   8       23.76       23.89      2.72 o 
  -5   2   8        0.24        3.87      2.27 o 
  -4   2   8       48.58       50.86      2.91 o 
  -3   2   8        1.34        2.27      1.07 o 
  -2   2   8      192.55      153.88      3.66 o 
  -1   2   8     1335.74     1407.02     17.48 o 
   0   2   8      805.26      763.57     10.88 o 
   1   2   8       45.44       26.05      1.51 o 
   2   2   8      256.70      221.71      4.64 o 
   3   2   8     1389.95     1374.38     19.97 o 
   4   2   8      109.65      116.68      4.08 o 
   5   2   8      448.25      417.04      8.87 o 
   6   2   8       19.03       21.86      3.06 o 
   7   2   8      230.11      257.66      8.82 o 
  -7   3   8        8.79       16.64      3.18 o 
  -6   3   8      577.04      546.33     11.49 o 
  -5   3   8      422.46      400.26      7.80 o 
  -4   3   8        0.44        7.73      1.69 o 
  -3   3   8      214.62      199.43      4.32 o 
  -2   3   8       59.80       72.43      2.57 o 
  -1   3   8     2834.18     2792.87     33.62 o 
   0   3   8      126.61      114.93      2.51 o 
   1   3   8      172.92      167.27      3.31 o 
   2   3   8      342.99      314.44     10.65 o 
   3   3   8       33.04       23.44      2.36 o 
   4   3   8        9.58       10.56      2.10 o 
   5   3   8       21.12       31.81      3.19 o 
   6   3   8        1.65        1.28      2.56 o 
   7   3   8       81.47       98.63      6.63 o 
  -6   4   8      128.42      118.17      5.60 o 
  -5   4   8       76.95       77.71      4.42 o 
  -4   4   8       84.15       95.24      4.12 o 
  -3   4   8       27.03       25.93      1.93 o 
  -2   4   8     1510.42     1630.75     20.85 o 
  -1   4   8     1648.79     1785.61     22.33 o 
   0   4   8       14.21       16.46      1.29 o 
   1   4   8       43.11       42.04      2.39 o 
   2   4   8      127.20      140.30      3.87 o 
   3   4   8      454.63      426.55      8.17 o 
   4   4   8       18.80       20.57      2.85 o 
   5   4   8      303.53      280.92      8.37 o 
   6   4   8       45.39       51.27      4.69 o 
  -6   5   8       10.87       17.02      3.48 o 
  -5   5   8        6.08       10.94      2.52 o 
  -4   5   8       22.41       23.16      2.64 o 
  -3   5   8      442.69      433.28      9.50 o 
  -2   5   8       95.71      108.35      3.64 o 
  -1   5   8      728.59      727.32     10.38 o 
   0   5   8      211.71      214.62      4.22 o 
   1   5   8        8.04        8.19      1.23 o 
   2   5   8        0.82        3.10      1.75 o 
   3   5   8      137.74      145.91      6.28 o 
   4   5   8       32.38       26.83      3.25 o 
   5   5   8       53.62       50.17      4.46 o 
   6   5   8       36.46       36.28      4.44 o 
  -6   6   8       34.78       39.24      4.57 o 
  -5   6   8        2.45       18.67      3.31 o 
  -4   6   8        2.93        6.55      2.14 o 
  -3   6   8       69.20       72.68      3.87 o 
  -2   6   8      158.93      169.94      4.91 o 
  -1   6   8       15.86       24.29      2.22 o 
   0   6   8      580.55      574.02     11.46 o 
   1   6   8       31.75       43.27      3.20 o 
   2   6   8       13.56       12.61      2.55 o 
   3   6   8      110.94      121.73      5.22 o 
   4   6   8       61.04       64.65      4.77 o 
   5   6   8        7.74        5.41      2.82 o 
  -5   7   8       27.78       31.11      4.11 o 
  -4   7   8        5.99        7.58      2.54 o 
  -3   7   8       52.04       53.15      3.74 o 
  -2   7   8       19.62       22.83      2.58 o 
  -1   7   8       27.40       26.58      3.19 o 
   0   7   8      156.43      156.81      5.52 o 
   1   7   8        6.03       10.12      2.74 o 
   2   7   8      477.94      449.27     14.07 o 
   3   7   8      351.29      345.71      9.96 o 
   4   7   8        6.39       10.47      3.07 o 
   5   7   8        3.61        8.11      3.06 o 
  -4   8   8      240.30      243.19     18.95 o 
  -3   8   8       21.18       20.73      4.17 o 
  -2   8   8       15.83       12.18      3.61 o 
  -1   8   8       57.93       67.87      4.69 o 
   0   8   8      341.63      327.67     12.65 o 
   1   8   8       39.94       39.24      4.53 o 
   2   8   8       57.50       71.88     12.76 o 
   3   8   8      383.13      311.29     10.98 o 
   4   8   8      121.33      113.38      7.74 o 
  -3   9   8      103.34      114.71     11.45 o 
  -2   9   8       24.99       23.98      4.51 o 
  -1   9   8      126.89      129.62      8.91 o 
   0   9   8        1.21        1.89      5.78 o 
   1   9   8      159.46      149.86      9.63 o 
   2   9   8        6.47        3.77      4.28 o 
   3   9   8       18.15       14.90      5.50 o 
   0  10   8       37.03       37.67      6.90 o 
  -7   1   9        1.47        2.24      2.55 o 
  -6   1   9      316.39      267.38      7.21 o 
  -5   1   9        0.08       -0.24      1.65 o 
  -4   1   9      187.20      167.79      4.63 o 
  -3   1   9      349.47      416.83      6.87 o 
  -2   1   9     1886.22     1943.23     24.05 o 
  -1   1   9       49.49       51.80      1.69 o 
   0   1   9       10.75        8.83      1.72 o 
   1   1   9      866.34      871.42     11.21 o 
   2   1   9      234.30      291.27      4.77 o 
   3   1   9     1823.36     1812.04     22.94 o 
   4   1   9      139.27      155.85      4.02 o 
   5   1   9      106.88       94.19      4.21 o 
   6   1   9       68.34       73.24      5.36 o 
   7   1   9       64.19       67.14      5.51 o 
  -7   2   9       42.49       51.27      3.89 o 
  -6   2   9        4.18        3.58      2.02 o 
  -5   2   9       57.70       51.94      3.16 o 
  -4   2   9      527.69      494.99      9.36 o 
  -3   2   9      267.85      242.34      4.82 o 
  -2   2   9       61.33       49.99      2.14 o 
  -1   2   9        2.63        9.58      1.01 o 
   0   2   9       33.79       36.23      1.25 o 
   1   2   9     1435.42     1411.45     19.44 o 
   2   2   9      150.65      133.96      3.97 o 
   3   2   9      245.93      242.41      5.96 o 
   4   2   9      150.43      165.14      6.94 o 
   5   2   9        0.23        0.66      1.86 o 
   6   2   9        4.10        5.85      2.48 o 
   7   2   9       58.97       66.05      5.52 o 
  -7   3   9       27.74       30.69      3.84 o 
  -6   3   9       78.00       95.76      4.90 o 
  -5   3   9        1.88        7.00      1.86 o 
  -4   3   9       22.21       28.57      2.64 o 
  -3   3   9      122.41      117.69      3.31 o 
  -2   3   9     1127.55     1098.43     14.56 o 
  -1   3   9      531.50      558.37      7.99 o 
   0   3   9      584.44      504.24      7.18 o 
   1   3   9       30.66       32.75      1.65 o 
   3   3   9      160.17      153.55      4.99 o 
   4   3   9        8.22        8.36      2.10 o 
   5   3   9        1.20        1.39      2.17 o 
   6   3   9        1.95        0.81      2.54 o 
  -6   4   9      378.62      359.94     10.17 o 
  -5   4   9      240.87      241.32      6.73 o 
  -4   4   9      348.72      340.20      7.87 o 
  -3   4   9      204.63      196.00      4.87 o 
  -2   4   9       98.33      112.49      3.07 o 
  -1   4   9     2625.62     2577.28     31.53 o 
   0   4   9      895.57      894.02     11.97 o 
   1   4   9      455.99      409.86      6.91 o 
   2   4   9       32.57       26.56      2.40 o 
   3   4   9       57.00       57.19      3.25 o 
   4   4   9      528.19      514.78     11.43 o 
   5   4   9       63.08       61.45      4.74 o 
   6   4   9      501.24      488.80     12.48 o 
  -6   5   9       36.14       32.74      3.66 o 
  -5   5   9      171.37      174.49      5.86 o 
  -4   5   9      540.47      517.32     11.16 o 
  -3   5   9      208.26      213.45      6.19 o 
  -2   5   9      109.69       96.20      3.52 o 
  -1   5   9       47.03       45.44      2.20 o 
   0   5   9     1240.08     1178.30     15.56 o 
   1   5   9       75.55       78.48      2.91 o 
   2   5   9      307.05      304.15      8.87 o 
   3   5   9      654.24      592.23     12.38 o 
   4   5   9      109.02       98.45      4.88 o 
   5   5   9      313.45      269.34      8.51 o 
   6   5   9        0.44        4.55      2.98 o 
  -6   6   9      281.33      281.61      9.42 o 
  -5   6   9      108.03      112.81      5.20 o 
  -4   6   9       70.03       76.00      5.13 o 
  -3   6   9      214.32      220.83      6.54 o 
  -2   6   9      394.48      375.47      7.79 o 
  -1   6   9      145.31      137.69      4.49 o 
   0   6   9       53.74       66.24      3.77 o 
   1   6   9      458.99      427.71      9.38 o 
   2   6   9       45.83       44.34      3.57 o 
   3   6   9      124.95      135.37      5.41 o 
   4   6   9      267.37      261.74      8.11 o 
   5   6   9       20.05       32.30      4.20 o 
  -5   7   9       29.59       26.59      4.65 o 
  -4   7   9       69.64       71.25      5.09 o 
  -3   7   9        0.81       -2.73      1.82 o 
  -2   7   9      202.15      194.39      5.55 o 
  -1   7   9       22.64       26.91      3.04 o 
   0   7   9      126.45      123.99     12.31 o 
   1   7   9      318.00      283.33      9.14 o 
   2   7   9       85.34       90.94      4.89 o 
   3   7   9       15.47       23.73      3.43 o 
   4   7   9      136.78      130.35      6.15 o 
   5   7   9       69.88       77.79      5.89 o 
  -4   8   9       96.84      112.19      9.89 o 
  -3   8   9      113.29      117.17      7.02 o 
  -2   8   9       10.19       13.34      3.60 o 
  -1   8   9       46.52       48.88      5.01 o 
   0   8   9       31.35       33.44      5.62 o 
   1   8   9      105.48       95.85      7.82 o 
   2   8   9      497.86      455.99     16.92 o 
   3   8   9      626.88      561.60     19.83 o 
   4   8   9        3.52        8.53      4.94 o 
  -3   9   9        0.29       -3.17      3.29 o 
  -2   9   9       69.47       72.17      6.52 o 
  -1   9   9        7.13        6.40      4.33 o 
   0   9   9       43.94       49.92      7.02 o 
   1   9   9      144.29      145.00      9.60 o 
   2   9   9        1.52        5.27      4.41 o 
   3   9   9        6.43       13.34      5.28 o 
  -7   0  10      424.50      365.39     12.08 o 
  -6   0  10      100.48       81.18      6.10 o 
  -5   0  10        1.79       -2.53      1.95 o 
  -4   0  10       22.01       23.55      2.92 o 
  -3   0  10     1076.10      988.55     19.20 o 
  -2   0  10     2882.04     2990.05     62.37 o 
  -1   0  10      135.77      161.30      4.21 o 
   0   0  10     1425.65     1306.88     22.80 o 
   1   0  10       30.95       32.28      2.05 o 
   2   0  10     1087.35      959.69     17.94 o 
   3   0  10      370.47      313.27      7.85 o 
   4   0  10       35.22       40.36      3.46 o 
   5   0  10      168.15      158.45     13.74 o 
   6   0  10       50.03       54.17      6.83 o 
   7   0  10      198.09      194.19     11.15 o 
  -7   1  10       12.99       13.85      2.75 o 
  -6   1  10       53.24       66.84      4.28 o 
  -5   1  10       64.47       50.96      3.41 o 
  -4   1  10      339.83      298.48      6.52 o 
  -3   1  10      345.25      319.35      5.72 o 
  -2   1  10     1420.05     1466.63     18.60 o 
  -1   1  10      656.84      574.12      8.59 o 
   1   1  10     1800.08     1693.33     20.77 o 
   2   1  10      592.69      610.59      9.37 o 
   3   1  10      707.92      635.69      9.35 o 
   4   1  10      513.83      513.15      9.60 o 
   5   1  10       73.27       72.17      4.16 o 
   6   1  10       84.07       82.36      5.64 o 
   7   1  10        7.45       10.15      3.52 o 
  -7   2  10       95.51      104.62      5.21 o 
  -6   2  10        1.49        2.27      2.04 o 
  -5   2  10     1356.94     1250.63     17.95 o 
  -4   2  10       13.69        9.42      1.61 o 
  -3   2  10      922.33      903.37     12.71 o 
  -2   2  10      177.10      169.17      3.84 o 
  -1   2  10     1292.34     1373.01     17.27 o 
   0   2  10     3562.84     3495.69     45.15 o 
   1   2  10       18.17       22.42      1.18 o 
   2   2  10     1794.62     1725.16     23.98 o 
   3   2  10        0.07        0.40      1.29 o 
   4   2  10      588.27      569.10     10.74 o 
   5   2  10      126.55      117.53      4.62 o 
   6   2  10      146.49      129.02      5.24 o 
   7   2  10      121.34      122.61      7.04 o 
  -7   3  10       26.15       29.10      3.71 o 
  -6   3  10      211.06      192.73      6.36 o 
  -5   3  10       26.09       22.92      2.44 o 
  -4   3  10       59.58       70.47      3.00 o 
  -3   3  10      227.91      216.15      5.22 o 
  -2   3  10       93.83      112.59      3.30 o 
  -1   3  10      311.49      304.40      5.61 o 
   0   3  10      118.02      131.06      2.77 o 
   1   3  10       52.92       42.40      2.82 o 
   2   3  10        1.31        1.40      1.06 o 
   3   3  10       93.42      103.20      3.84 o 
   4   3  10      103.51      111.88      5.21 o 
   5   3  10        0.02       -2.72      1.87 o 
   6   3  10       11.27        5.70      2.94 o 
  -6   4  10        7.38       13.20      2.83 o 
  -5   4  10      207.74      217.02      6.39 o 
  -4   4  10      136.86      128.98      7.09 o 
  -3   4  10       25.00       29.28      2.15 o 
  -2   4  10       17.73       29.73      1.89 o 
  -1   4  10      113.71      108.22      2.81 o 
   0   4  10      260.21      239.58      4.37 o 
   1   4  10       46.33       44.28      2.07 o 
   2   4  10        0.05        4.19      1.36 o 
   3   4  10        0.81        0.74      1.60 o 
   4   4  10      153.25      156.29      5.80 o 
   5   4  10      332.95      316.60      9.10 o 
   6   4  10       23.32       16.56      3.58 o 
  -6   5  10        9.72       14.59      3.00 o 
  -5   5  10      119.90      127.26      5.10 o 
  -4   5  10       83.76       91.84      4.17 o 
  -3   5  10       21.50       29.24      3.20 o 
  -2   5  10        3.70        3.14      1.44 o 
  -1   5  10      167.71      173.16      3.85 o 
   0   5  10      153.16      158.49      3.61 o 
   1   5  10       17.30       21.29      2.21 o 
   2   5  10        1.71        1.95      1.61 o 
   3   5  10        5.55        4.56      2.17 o 
   4   5  10       30.09       25.35      3.32 o 
   5   5  10       25.62       31.64      4.54 o 
   6   5  10      136.60      161.40      7.14 o 
  -5   6  10      109.29      130.34      6.10 o 
  -4   6  10       46.31       47.85      3.65 o 
  -3   6  10        3.85        6.23      1.99 o 
  -2   6  10       30.05       37.12      3.30 o 
  -1   6  10       65.69       71.68      3.22 o 
   0   6  10      432.47      407.09      8.93 o 
   1   6  10       12.31       18.62      2.47 o 
   2   6  10        4.55        4.42      1.64 o 
   3   6  10       38.32       36.29      3.65 o 
   4   6  10      175.26      153.35      6.26 o 
   5   6  10       20.03       37.82      4.32 o 
  -5   7  10       36.12       61.70      6.14 o 
  -4   7  10        4.50        3.17      2.81 o 
  -3   7  10       23.03       29.93      4.40 o 
  -2   7  10      181.15      174.31      6.00 o 
  -1   7  10      227.98      202.21      9.74 o 
   0   7  10      578.91      550.47     24.44 o 
   1   7  10        1.10       -0.15      2.90 o 
   2   7  10       44.16       38.33      3.68 o 
   3   7  10      331.74      295.97      8.63 o 
   4   7  10       11.91       17.19      3.41 o 
   5   7  10       34.95       25.02      4.88 o 
  -4   8  10       11.08       12.38      6.02 o 
  -3   8  10        0.58        0.80      4.71 o 
  -2   8  10      112.90      110.87      6.91 o 
  -1   8  10       40.06       46.15      6.35 o 
   0   8  10        2.65        5.96      3.79 o 
   1   8  10       61.24       54.82      6.98 o 
   2   8  10       14.17       15.95      4.61 o 
   3   8  10        0.56        8.29      4.41 o 
   4   8  10      161.64      143.81     10.21 o 
  -3   9  10       29.43       24.76      4.90 o 
  -2   9  10       42.97       38.47      6.60 o 
  -1   9  10        8.85       13.97      4.97 o 
   0   9  10        1.06        3.39      4.31 o 
   1   9  10      355.24      326.81     25.01 o 
   2   9  10        0.23       -1.18      3.83 o 
  -7   1  11        3.51        3.89      2.32 o 
  -6   1  11      112.61      105.49      4.46 o 
  -5   1  11       13.17        7.30      2.05 o 
  -4   1  11        3.19        3.94      1.49 o 
  -3   1  11        4.40        8.91      1.32 o 
  -2   1  11      331.40      326.22      5.42 o 
  -1   1  11     1089.87     1123.71     15.57 o 
   0   1  11     1597.83     1755.39     41.12 o 
   1   1  11      850.86      906.84     11.83 o 
   2   1  11       25.29       34.64      1.70 o 
   3   1  11       10.97       18.96      1.77 o 
   4   1  11      130.27      141.55      4.51 o 
   5   1  11       81.30       73.99      4.19 o 
   6   1  11       24.27       21.35      3.66 o 
   7   1  11        1.48        1.15      4.67 o 
  -7   2  11       15.60       20.11      3.04 o 
  -6   2  11      218.75      204.11      5.80 o 
  -5   2  11      111.89      114.88      4.04 o 
  -4   2  11        0.13        2.34      1.41 o 
  -3   2  11      109.31      116.63      3.26 o 
  -2   2  11       36.55       29.09      1.73 o 
  -1   2  11     3691.11     3936.16     46.85 o 
   0   2  11      413.68      412.33      7.72 o 
   1   2  11      540.48      528.77      7.44 o 
   2   2  11       44.60       41.81      2.23 o 
   3   2  11      172.22      155.29      4.32 o 
   4   2  11      654.22      652.54     11.62 o 
   5   2  11        0.52        1.69      2.05 o 
   6   2  11       22.80       21.40      3.63 o 
  -7   3  11      287.50      273.19      8.99 o 
  -6   3  11       41.86       45.97      3.93 o 
  -5   3  11      121.69      131.19      4.32 o 
  -4   3  11        0.00        1.39      1.47 o 
  -3   3  11      781.86      753.96     12.48 o 
  -2   3  11       65.38       91.61      3.03 o 
  -1   3  11       42.31       30.56      1.60 o 
   0   3  11      389.77      373.46      6.45 o 
   1   3  11        9.47        7.28      0.89 o 
   2   3  11     1525.70     1460.20     20.92 o 
   3   3  11      753.98      738.04     12.26 o 
   4   3  11     1338.48     1239.10     19.31 o 
   5   3  11       47.40       53.79      3.93 o 
   6   3  11       81.33       77.59      5.63 o 
  -6   4  11       55.76       65.03      4.66 o 
  -5   4  11       48.20       57.54      3.96 o 
  -4   4  11     1327.20     1268.37     20.03 o 
  -3   4  11      132.92      136.85      4.02 o 
  -2   4  11      549.40      518.32      8.13 o 
  -1   4  11        0.98        3.35      1.02 o 
   0   4  11      141.66      143.97      3.22 o 
   1   4  11      868.93      794.05     12.08 o 
   2   4  11      146.31      156.54      4.28 o 
   3   4  11      192.73      211.45      5.52 o 
   4   4  11       58.78       77.83      4.87 o 
   5   4  11        0.13        7.19      2.78 o 
   6   4  11       12.72       15.88      3.59 o 
  -6   5  11      210.73      193.38      7.58 o 
  -5   5  11       29.04       36.60      3.56 o 
  -4   5  11      148.77      148.85      5.08 o 
  -3   5  11       71.44       66.77      3.63 o 
  -2   5  11      298.21      302.33      6.54 o 
  -1   5  11     1018.58      983.70     13.55 o 
   0   5  11      274.19      250.21      4.79 o 
   1   5  11        2.17        1.86      1.29 o 
   2   5  11      197.90      165.12      8.16 o 
   3   5  11      103.59       95.08      4.70 o 
   4   5  11       29.82       40.04      3.93 o 
   5   5  11      307.41      317.18      9.36 o 
   6   5  11        7.69        7.79      3.29 o 
  -5   6  11      467.67      401.59     10.85 o 
  -4   6  11      307.18      292.58      8.50 o 
  -3   6  11        8.23        5.88      2.34 o 
  -2   6  11      437.57      425.30      9.68 o 
  -1   6  11      207.83      195.56      5.75 o 
   0   6  11        0.55        1.27      2.56 o 
   1   6  11      838.31      804.62     17.57 o 
   2   6  11       74.57       66.27      4.22 o 
   3   6  11      388.83      336.32     10.38 o 
   4   6  11       22.24       26.61      3.62 o 
   5   6  11      559.76      535.44     13.31 o 
  -5   7  11      881.21      811.96     21.29 o 
  -4   7  11       15.76       15.14      3.30 o 
  -3   7  11       97.08       97.70      5.42 o 
  -2   7  11      119.75      119.82      5.12 o 
  -1   7  11       22.03       26.01      3.75 o 
   0   7  11      197.33      175.16      9.04 o 
   1   7  11      132.76      113.62      7.57 o 
   2   7  11       32.63       33.68      4.23 o 
   3   7  11        5.59        3.77      3.16 o 
   4   7  11      159.04      156.62      7.78 o 
  -4   8  11       51.06       55.75      6.16 o 
  -3   8  11        9.57        7.28      3.65 o 
  -2   8  11       64.84       63.25      5.80 o 
  -1   8  11      364.82      371.61     14.57 o 
   0   8  11      336.69      313.55     13.34 o 
   1   8  11        6.05        0.18      3.72 o 
   2   8  11       39.36       31.12      6.26 o 
   3   8  11       10.77       12.86      5.08 o 
   4   8  11       18.53       25.48      6.12 o 
  -2   9  11        8.64       10.95      4.93 o 
  -1   9  11       67.68       64.69      7.89 o 
   0   9  11       53.83       52.01      7.28 o 
   1   9  11       85.38       81.39      8.79 o 
   2   9  11       71.72       71.47      8.31 o 
  -7   0  12       84.52       70.67      7.51 o 
  -6   0  12      110.68      109.74      7.02 o 
  -5   0  12      484.46      466.09     12.28 o 
  -4   0  12      163.41      149.87      5.79 o 
  -3   0  12      266.06      231.79      7.24 o 
  -2   0  12      167.78      172.21      5.07 o 
  -1   0  12      643.13      613.04     19.59 o 
   0   0  12     3109.73     3119.05     52.65 o 
   1   0  12     4359.52     4702.29     78.66 o 
   2   0  12     1139.11     1095.76     24.45 o 
   3   0  12      520.32      478.25     10.79 o 
   4   0  12      420.93      377.82     14.40 o 
   5   0  12       38.47       36.61      6.99 o 
   6   0  12      204.97      184.94     10.29 o 
   7   0  12       36.61       40.59      7.02 o 
  -7   1  12      222.98      229.07      6.68 o 
  -6   1  12      292.86      270.11      6.71 o 
  -5   1  12       14.01       11.16      2.34 o 
  -4   1  12      277.16      245.11      5.37 o 
  -3   1  12       18.11       14.07      1.54 o 
  -2   1  12     1250.22     1176.15     15.45 o 
  -1   1  12       46.26       38.07      1.94 o 
   0   1  12       98.41       54.79      2.64 o 
   1   1  12      107.35       87.57      2.45 o 
   2   1  12      358.99      339.82      5.56 o 
   3   1  12     1802.18     1763.08     22.61 o 
   4   1  12      121.25      114.57      4.20 o 
   5   1  12       80.05       77.79      5.04 o 
   6   1  12        8.76        9.96      3.23 o 
   7   1  12        1.68        3.81      3.29 o 
  -7   2  12        1.24       -2.65      2.20 o 
  -6   2  12      178.55      155.86      5.09 o 
  -5   2  12      144.02      146.09      4.55 o 
  -4   2  12      249.81      231.22      5.41 o 
  -3   2  12     1093.44     1074.49     14.83 o 
  -2   2  12       64.77       66.89      2.27 o 
  -1   2  12     1809.25     1840.58     22.81 o 
   0   2  12      107.62       77.62      2.84 o 
   1   2  12       17.43        8.87      0.93 o 
   2   2  12      857.39      759.53     11.91 o 
   3   2  12       24.52       25.00      2.26 o 
   4   2  12      173.58      157.00      5.00 o 
   5   2  12      398.56      373.79      8.51 o 
   6   2  12       84.35       99.92      6.24 o 
  -6   3  12       15.33       25.62      3.31 o 
  -5   3  12       46.43       36.78      2.93 o 
  -4   3  12      268.28      258.30      5.70 o 
  -3   3  12       84.89       91.63      3.12 o 
  -2   3  12       24.44       23.65      1.69 o 
  -1   3  12       33.54       28.53      1.53 o 
   0   3  12      722.92      760.93     10.59 o 
   1   3  12      219.10      214.60      3.87 o 
   2   3  12       30.88       29.21      2.19 o 
   3   3  12       40.00       36.96      3.73 o 
   4   3  12       93.17       82.76      4.07 o 
   5   3  12      484.64      496.31     10.36 o 
   6   3  12       80.43       96.05      6.23 o 
  -6   4  12      239.80      230.49      7.22 o 
  -5   4  12       15.03       20.62      2.81 o 
  -4   4  12      241.83      237.61      6.31 o 
  -3   4  12      104.51      106.71      6.20 o 
  -2   4  12       36.73       41.33      2.20 o 
  -1   4  12      377.95      353.68      5.94 o 
   0   4  12      120.52      118.96      2.94 o 
   1   4  12      200.52      184.32      6.74 o 
   2   4  12        9.65        9.78      1.72 o 
   3   4  12        6.32       11.48      2.60 o 
   4   4  12      437.58      360.29      8.11 o 
   5   4  12      445.79      416.71     10.77 o 
   6   4  12       36.51       34.72      4.40 o 
  -6   5  12        3.28        9.21      3.26 o 
  -5   5  12      223.47      200.70      7.33 o 
  -4   5  12      111.55      120.35      5.39 o 
  -3   5  12       11.16        9.24      2.36 o 
  -2   5  12       12.33       16.26      2.47 o 
  -1   5  12      385.81      391.62      8.31 o 
   0   5  12        7.74        7.42      1.55 o 
   1   5  12      145.68      134.89      4.03 o 
   2   5  12        0.01       -0.60      1.74 o 
   3   5  12      300.55      272.69     13.97 o 
   4   5  12       46.11       30.93      3.61 o 
   5   5  12       58.87       60.17      5.03 o 
   6   5  12       18.84       22.80      4.06 o 
  -5   6  12       29.76       36.34      4.26 o 
  -4   6  12      192.91      174.64      6.63 o 
  -3   6  12       13.56       15.61      2.82 o 
  -2   6  12      171.93      178.08      7.13 o 
  -1   6  12        9.70        6.52      2.42 o 
   0   6  12       20.31       20.21      6.38 o 
   1   6  12       70.60       75.34      5.21 o 
   2   6  12       29.13       27.87      3.96 o 
   3   6  12       63.39       60.74      5.43 o 
   4   6  12       11.96       12.36      3.76 o 
   5   6  12       60.95       57.17      6.02 o 
  -5   7  12       21.70       38.86      4.68 o 
  -4   7  12       46.06       41.94      4.41 o 
  -3   7  12       16.76       11.66      2.89 o 
  -2   7  12        0.39       -1.59      2.07 o 
  -1   7  12       24.97       28.46      5.03 o 
   0   7  12      256.26      221.52     10.28 o 
   1   7  12       49.83       45.44      5.94 o 
   2   7  12       21.00       23.17      3.87 o 
   3   7  12        6.71        1.15      2.90 o 
   4   7  12        0.72        5.27      3.32 o 
  -4   8  12       21.64       25.27      4.87 o 
  -3   8  12       38.66       40.35      5.26 o 
  -2   8  12       39.26       43.33      5.08 o 
  -1   8  12       25.16       27.77      5.47 o 
   0   8  12      440.47      421.26     15.90 o 
   1   8  12       17.83       14.81      4.74 o 
   2   8  12       95.85       92.75      8.67 o 
   3   8  12        2.67       -0.26      3.71 o 
  -2   9  12      323.71      319.34     14.45 o 
  -1   9  12       56.36       56.79      7.50 o 
   0   9  12        0.38        8.54      4.61 o 
   1   9  12        2.20       -0.09      4.28 o 
   2   9  12        6.58        6.10      4.49 o 
  -7   1  13        0.23        8.31      2.57 o 
  -6   1  13       35.51       41.61      3.31 o 
  -5   1  13        7.25        7.00      1.89 o 
  -4   1  13       76.53       75.99      3.10 o 
  -3   1  13      147.07      141.15      3.63 o 
  -2   1  13      191.20      250.39      4.65 o 
  -1   1  13      293.04      330.28      5.22 o 
   0   1  13     1105.35     1175.22     18.50 o 
   1   1  13      199.88      187.41      4.46 o 
   2   1  13      131.18      154.31      3.41 o 
   3   1  13      747.15      696.79     11.58 o 
   4   1  13      889.42      884.69     14.66 o 
   5   1  13        2.04        1.53      2.39 o 
   6   1  13       16.35       15.01      3.55 o 
  -7   2  13        6.95        3.18      2.42 o 
  -6   2  13        2.65        3.48      2.10 o 
  -5   2  13       46.52       48.23      3.22 o 
  -4   2  13     1510.94     1435.92     19.68 o 
  -3   2  13      203.73      192.09      4.38 o 
  -2   2  13      467.58      460.94      7.27 o 
  -1   2  13       41.38       47.22      2.26 o 
   0   2  13      214.78      192.64      4.13 o 
   1   2  13        2.58       15.20      1.15 o 
   2   2  13      563.34      579.64      9.69 o 
   3   2  13      264.11      237.92      6.39 o 
   4   2  13       49.36       46.55      4.42 o 
   5   2  13        0.04        1.96      2.23 o 
   6   2  13        9.38        7.87      3.14 o 
  -6   3  13      103.66      114.02      5.21 o 
  -5   3  13       47.97       37.02      2.97 o 
  -4   3  13      129.19      168.31      4.59 o 
  -3   3  13      494.83      461.89      7.84 o 
  -2   3  13       63.53       61.18      2.36 o 
  -1   3  13      425.07      374.12      6.60 o 
   0   3  13      304.19      324.19      6.04 o 
   1   3  13       10.27        5.77      0.90 o 
   2   3  13        0.99        1.01      1.25 o 
   3   3  13       20.11       17.56      2.44 o 
   4   3  13      367.79      371.83      8.21 o 
   5   3  13       40.69       53.82      4.66 o 
   6   3  13        0.44       -0.89      3.06 o 
  -6   4  13      207.90      197.02      7.58 o 
  -5   4  13     1384.94     1264.83     29.70 o 
  -4   4  13      368.40      303.79      7.29 o 
  -3   4  13      165.25      163.93      4.56 o 
  -2   4  13      305.38      296.81      6.26 o 
  -1   4  13       29.46       27.86      2.13 o 
   0   4  13      897.31      890.28     13.47 o 
   1   4  13      321.35      311.01      6.17 o 
   2   4  13      567.11      537.90     10.90 o 
   3   4  13      232.68      217.98      6.51 o 
   4   4  13        1.11       -2.34      1.56 o 
   5   4  13      628.29      598.52     13.70 o 
   6   4  13       79.34       78.26      5.88 o 
  -6   5  13        7.31        6.92      3.29 o 
  -5   5  13      499.92      501.86     12.33 o 
  -4   5  13       10.24       18.36      3.08 o 
  -3   5  13      762.77      685.31     13.86 o 
  -2   5  13       20.86       20.34      2.68 o 
  -1   5  13      343.08      306.89      7.21 o 
   0   5  13       11.64       14.72      1.86 o 
   1   5  13      291.62      283.60      7.06 o 
   2   5  13      778.78      739.73     15.44 o 
   3   5  13      112.55      107.40      4.83 o 
   4   5  13      124.47      132.97      5.76 o 
   5   5  13      179.84      198.70      7.48 o 
  -5   6  13       55.88       64.00      5.28 o 
  -4   6  13      532.97      497.69     15.39 o 
  -3   6  13      120.84      110.73      5.03 o 
  -2   6  13      303.09      285.82      7.92 o 
  -1   6  13       14.85       13.27      3.62 o 
   0   6  13      848.44      793.08     22.57 o 
   1   6  13      392.48      355.14     10.24 o 
   2   6  13       10.77       13.34      3.33 o 
   3   6  13      100.79       99.92      7.62 o 
   4   6  13       63.95       60.29      5.85 o 
   5   6  13        5.51       12.53      4.16 o 
  -4   7  13       64.52       69.21      5.25 o 
  -3   7  13        1.26       -0.58      2.31 o 
  -2   7  13      127.22      117.55      5.25 o 
  -1   7  13      183.30      178.77      9.39 o 
   0   7  13       34.06       46.12      7.23 o 
   1   7  13        2.69        2.83      3.39 o 
   2   7  13        1.57       -2.65      3.21 o 
   3   7  13        7.03        3.18      3.66 o 
   4   7  13       11.04       12.23      3.98 o 
  -3   8  13       34.32       36.64      5.49 o 
  -2   8  13      342.82      304.07     13.39 o 
  -1   8  13      144.07      148.47      9.28 o 
   0   8  13      108.12      114.08      8.86 o 
   1   8  13       64.44       71.96     15.46 o 
   2   8  13       80.53       77.51      8.27 o 
   3   8  13      140.02      129.75      9.77 o 
  -2   9  13      134.81      127.51     10.12 o 
  -1   9  13       32.44       41.04      6.87 o 
   0   9  13      450.93      414.25     16.85 o 
   1   9  13      180.72      171.12     10.83 o 
   2   9  13        2.52        0.03      3.94 o 
  -7   0  14        5.95        5.08      4.18 o 
  -6   0  14      206.11      190.55     17.16 o 
  -5   0  14       59.98       43.02      5.14 o 
  -4   0  14      505.46      468.69     14.08 o 
  -3   0  14     1007.92      980.81     19.49 o 
  -2   0  14      749.15      708.29     18.38 o 
  -1   0  14     4645.56     5006.61     83.91 o 
   0   0  14     1143.62     1218.35     22.00 o 
   1   0  14      182.19      125.35      4.03 o 
   2   0  14      365.70      336.70      8.09 o 
   3   0  14     1732.92     1644.60     30.27 o 
   4   0  14     1958.51     1931.00     44.81 o 
   5   0  14      130.56      122.90      8.40 o 
   6   0  14      396.21      384.99     15.16 o 
  -7   1  14      421.43      434.38      9.60 o 
  -6   1  14       70.99       73.53      4.16 o 
  -5   1  14      337.24      335.92      7.11 o 
  -4   1  14      230.43      221.98      5.21 o 
  -3   1  14       18.27       23.16      1.92 o 
  -2   1  14      830.66      766.95     10.84 o 
  -1   1  14       38.69       38.65      1.58 o 
   0   1  14        0.78        2.83      1.53 o 
   1   1  14      118.53      108.28      2.59 o 
   2   1  14      254.68      253.64      4.68 o 
   3   1  14      295.71      282.69      6.23 o 
   4   1  14      506.42      484.16      9.51 o 
   5   1  14      243.82      257.57      8.84 o 
   6   1  14        3.40        0.67      3.00 o 
  -6   2  14      186.79      169.40      5.37 o 
  -5   2  14       75.02       79.27      3.78 o 
  -4   2  14      945.25      901.00     13.52 o 
  -3   2  14       10.43       14.91      1.71 o 
  -2   2  14      222.18      216.22      4.36 o 
  -1   2  14      226.92      182.86      4.24 o 
   0   2  14      166.78      151.62      3.67 o 
   1   2  14     2798.24     2853.29     34.64 o 
   2   2  14       41.23       51.18      2.64 o 
   3   2  14      108.00      100.74      4.43 o 
   4   2  14       50.19       40.44      4.05 o 
   5   2  14       91.84       84.31      4.66 o 
   6   2  14      103.17       99.02      6.37 o 
  -6   3  14        1.56        2.74      2.72 o 
  -5   3  14        2.80        3.37      1.86 o 
  -4   3  14      629.54      617.56     10.24 o 
  -3   3  14      726.21      677.31     10.45 o 
  -2   3  14      429.08      413.25      6.87 o 
  -1   3  14        0.46       -1.23      1.20 o 
   0   3  14     1098.39     1091.39     17.97 o 
   1   3  14      107.24       99.94      3.00 o 
   2   3  14      237.54      205.03      4.98 o 
   3   3  14       91.96       97.05      3.89 o 
   4   3  14       51.22       40.86      3.30 o 
   5   3  14       96.78       88.19      4.96 o 
   6   3  14        1.93        0.77      3.47 o 
  -6   4  14       32.19       25.72      3.95 o 
  -5   4  14      115.50      129.72      5.91 o 
  -4   4  14        1.81        3.40      2.63 o 
  -3   4  14       14.61       23.88      2.75 o 
  -2   4  14      130.41      130.73      4.73 o 
  -1   4  14        1.82        0.74      1.08 o 
   0   4  14       27.02       29.28      2.15 o 
   1   4  14      415.20      397.03      8.59 o 
   2   4  14      921.89      890.52     20.44 o 
   3   4  14       38.01       37.36      3.42 o 
   4   4  14        4.37        1.10      2.27 o 
   5   4  14       46.81       51.97      5.32 o 
   6   4  14      241.74      237.83      8.57 o 
  -6   5  14       16.93       21.57      3.96 o 
  -5   5  14      247.36      254.43      8.39 o 
  -4   5  14       48.75       46.50      4.20 o 
  -3   5  14       66.95       59.76      4.27 o 
  -2   5  14        1.20        1.91      1.90 o 
  -1   5  14      116.79      113.16      4.22 o 
   0   5  14       26.14       25.11      2.59 o 
   1   5  14      519.37      516.41     10.62 o 
   2   5  14       96.60       93.50      4.58 o 
   3   5  14        6.16        7.21      3.00 o 
   4   5  14       27.29       31.12      4.56 o 
   5   5  14        8.17        7.84      3.75 o 
  -5   6  14       26.35       41.92      4.63 o 
  -4   6  14        2.23        4.92      2.73 o 
  -3   6  14       20.74       18.31      2.97 o 
  -2   6  14       60.87       60.77      5.13 o 
  -1   6  14      295.80      310.16      7.87 o 
   0   6  14     1076.14     1049.32     21.54 o 
   1   6  14       83.83       86.89      5.83 o 
   2   6  14      147.51      137.77      9.66 o 
   3   6  14        0.09       -1.51      3.00 o 
   4   6  14        5.96        3.22      3.34 o 
   5   6  14       36.64       33.95      5.26 o 
  -4   7  14       88.16       90.69      6.03 o 
  -3   7  14        3.15       -1.53      2.34 o 
  -2   7  14      119.63      113.10      5.33 o 
  -1   7  14      483.04      448.30     16.08 o 
   0   7  14      338.31      321.97     13.11 o 
   1   7  14        3.88       11.65      4.10 o 
   2   7  14        6.39        6.88      4.10 o 
   3   7  14       30.17       35.15      4.94 o 
   4   7  14       25.80       26.37      4.80 o 
  -3   8  14       79.04       79.57      6.86 o 
  -2   8  14        6.93        1.38      4.90 o 
  -1   8  14      914.88      899.26     26.87 o 
   0   8  14      156.61      155.17      9.68 o 
   1   8  14      512.84      455.28     17.61 o 
   2   8  14        2.48        4.57      4.20 o 
   3   8  14        1.01        2.49      4.70 o 
  -2   9  14       28.67       25.07      6.37 o 
  -1   9  14       46.61       42.59      7.23 o 
   0   9  14      437.65      417.67     20.84 o 
   1   9  14       32.32       29.51      6.29 o 
  -6   1  15        8.64        5.84      2.21 o 
  -5   1  15       57.37       47.67      3.20 o 
  -4   1  15        1.52        3.77      1.61 o 
  -3   1  15      502.81      487.33      8.10 o 
  -2   1  15       36.53       32.64      2.01 o 
  -1   1  15       25.90       30.27      1.78 o 
   0   1  15       57.42       85.91      3.03 o 
   1   1  15       25.66       33.24      1.70 o 
   2   1  15        7.85        8.53      1.27 o 
   3   1  15       57.35       60.15      3.74 o 
   4   1  15      530.44      490.99      9.61 o 
   5   1  15       21.17       19.19      3.46 o 
   6   1  15        8.12       11.14      3.36 o 
  -6   2  15        2.37        6.15      2.24 o 
  -5   2  15      278.36      277.72      6.50 o 
  -4   2  15      152.00      141.97      4.25 o 
  -3   2  15      318.55      299.80      5.87 o 
  -2   2  15       18.74       15.30      1.53 o 
  -1   2  15        0.07        2.15      1.25 o 
   0   2  15      432.58      409.58      7.20 o 
   1   2  15      113.58      137.29      3.05 o 
   2   2  15       27.74       29.81      2.24 o 
   3   2  15      297.65      281.08      6.45 o 
   4   2  15      144.93      159.48      5.19 o 
   5   2  15      850.36      803.06     16.57 o 
   6   2  15        1.42       -0.18      2.83 o 
  -6   3  15      106.04      115.72      6.24 o 
  -5   3  15      141.29      137.33      5.09 o 
  -4   3  15       84.20       87.40      4.05 o 
  -3   3  15      567.01      532.27      9.79 o 
  -2   3  15      102.43       93.86      3.44 o 
  -1   3  15      562.61      535.94     10.40 o 
   0   3  15      114.84      121.97      4.07 o 
   1   3  15      119.34      109.04      4.03 o 
   2   3  15       56.70       65.54      3.03 o 
   3   3  15     1406.96     1345.89     20.45 o 
   4   3  15      116.25       96.84      4.40 o 
   5   3  15      151.98      159.30      5.80 o 
   6   3  15       30.21       43.11      5.95 o 
  -6   4  15       35.09       35.67      4.32 o 
  -5   4  15      129.50      133.83      6.06 o 
  -4   4  15       20.45       20.81      3.17 o 
  -3   4  15      537.34      481.13     12.59 o 
  -2   4  15      294.73      269.80      7.08 o 
  -1   4  15      186.12      161.34      4.95 o 
   0   4  15      528.78      496.83      8.69 o 
   1   4  15       30.03       31.78      2.86 o 
   2   4  15     1408.96     1375.78     23.05 o 
   3   4  15      437.67      387.78      9.34 o 
   4   4  15      163.23      139.43      6.83 o 
   5   4  15       69.52       77.99      6.52 o 
   6   4  15        1.80       -1.78      4.24 o 
  -5   5  15       67.26       60.03      6.77 o 
  -4   5  15      337.44      303.27     10.83 o 
  -3   5  15       19.49       27.22      3.25 o 
  -2   5  15      103.94       96.93      4.55 o 
  -1   5  15      169.44      146.54      4.37 o 
   0   5  15      213.60      200.83      5.96 o 
   1   5  15       77.89       80.33      5.16 o 
   2   5  15      134.14      130.41      5.13 o 
   3   5  15       17.79       12.80      3.30 o 
   4   5  15      276.56      240.03      9.18 o 
   5   5  15      101.42      111.96      7.76 o 
  -5   6  15      139.82      132.54      6.75 o 
  -4   6  15       40.14       29.47      3.82 o 
  -3   6  15       55.73       68.83      4.81 o 
  -2   6  15       11.89       19.71      2.90 o 
  -1   6  15      213.90      213.49      9.57 o 
   0   6  15     1010.70      954.72     29.82 o 
   1   6  15      316.76      305.40      9.68 o 
   2   6  15      499.38      460.68     18.67 o 
   3   6  15       28.38       35.59      4.69 o 
   4   6  15       92.41       88.90      7.06 o 
   5   6  15        0.71       -0.45      3.45 o 
  -4   7  15       82.13      103.21      6.40 o 
  -3   7  15      398.39      377.16     10.07 o 
  -2   7  15       19.78       19.12      3.73 o 
  -1   7  15      113.43      101.53      7.98 o 
   0   7  15        9.74       11.69      4.32 o 
   1   7  15     1701.25     1593.09     40.91 o 
   2   7  15      111.30      111.02      8.75 o 
   3   7  15       54.61       56.04      5.78 o 
   4   7  15       23.11       24.76      4.81 o 
  -3   8  15      208.74      191.06      9.49 o 
  -2   8  15        0.41       -4.21      3.79 o 
  -1   8  15      389.39      351.04     14.72 o 
   0   8  15        1.35        5.72      4.46 o 
   1   8  15       22.10       27.48      5.81 o 
   2   8  15       77.47       80.31      8.76 o 
   3   8  15        1.97       -1.76      6.42 o 
  -1   9  15       30.90       31.21      6.37 o 
   0   9  15        0.14        7.03      4.53 o 
   1   9  15       20.12       16.70      5.62 o 
  -6   0  16      280.91      271.18      9.73 o 
  -5   0  16        7.95        7.86      2.69 o 
  -4   0  16     3797.59     3613.31     63.63 o 
  -3   0  16     3561.20     3377.35     58.85 o 
  -2   0  16      251.45      234.61      6.49 o 
  -1   0  16      214.83      190.75      7.05 o 
   0   0  16      120.70      116.10      3.83 o 
   1   0  16      998.33      919.14     17.65 o 
   2   0  16      114.01      127.38      4.58 o 
   3   0  16       42.08       45.50      8.06 o 
   4   0  16        0.03       -1.10      2.95 o 
   5   0  16      170.44      169.13      9.16 o 
   6   0  16      615.80      609.00     20.37 o 
  -6   1  16       10.97       11.99      2.69 o 
  -5   1  16      134.25      136.71      4.48 o 
  -4   1  16      228.39      242.82      5.63 o 
  -3   1  16      977.68      913.41     14.39 o 
  -2   1  16     1245.49     1183.18     15.85 o 
  -1   1  16      245.51      217.15      4.76 o 
   0   1  16      985.27      997.70     16.42 o 
   1   1  16       41.18       36.88      1.81 o 
   2   1  16       26.71       24.81      1.75 o 
   3   1  16       25.24       24.92      2.39 o 
   4   1  16      645.70      672.20     14.31 o 
   5   1  16       42.36       50.29      4.66 o 
   6   1  16       35.16       44.88      4.81 o 
  -6   2  16       12.18       12.01      2.83 o 
  -5   2  16      317.13      301.64      8.07 o 
  -4   2  16      204.82      172.57      5.20 o 
  -3   2  16      358.50      357.32      7.44 o 
  -2   2  16      964.25      905.94     15.66 o 
  -1   2  16      309.93      307.07      6.08 o 
   0   2  16      580.73      565.70      9.30 o 
   1   2  16      770.98      717.63     11.29 o 
   2   2  16      171.02      164.47      4.40 o 
   3   2  16     1665.32     1637.66     24.06 o 
   4   2  16       52.60       53.62      3.66 o 
   5   2  16      557.87      541.66     16.33 o 
   6   2  16       93.55      113.69      8.17 o 
  -6   3  16      355.79      354.67     10.33 o 
  -5   3  16      951.90      951.92     16.40 o 
  -4   3  16       32.47       42.24      3.26 o 
  -3   3  16       94.16       95.42      3.86 o 
  -2   3  16        0.29       -0.87      1.29 o 
  -1   3  16      139.53      129.14      4.34 o 
   0   3  16        3.93       11.19      1.55 o 
   1   3  16      697.23      663.25     13.15 o 
   2   3  16      581.43      572.90     11.57 o 
   3   3  16      254.88      244.65      7.45 o 
   4   3  16        2.33        1.67      1.46 o 
   5   3  16        2.05        4.00      2.88 o 
   6   3  16       38.09       28.82      6.29 o 
  -6   4  16       31.29       42.88      4.63 o 
  -5   4  16        0.07        4.03      2.68 o 
  -4   4  16      115.92      103.55      5.10 o 
  -3   4  16        4.01        1.71      1.85 o 
  -2   4  16      202.59      193.35      5.33 o 
  -1   4  16       27.83       22.77      2.80 o 
   0   4  16     1115.73     1080.70     18.41 o 
   1   4  16       40.18       51.09      3.50 o 
   2   4  16      205.06      209.93      6.40 o 
   3   4  16        3.52        1.81      2.27 o 
   4   4  16       18.36       28.47      4.29 o 
   5   4  16       30.02       33.31      5.51 o 
  -5   5  16       13.44       13.55      3.48 o 
  -4   5  16       15.91       14.56      3.14 o 
  -3   5  16        1.31        2.24      2.52 o 
  -2   5  16        4.06        1.59      2.00 o 
  -1   5  16       32.27       34.36      2.66 o 
   0   5  16      281.65      284.67      8.81 o 
   1   5  16      770.02      742.60     16.81 o 
   2   5  16      123.16      120.52      5.43 o 
   3   5  16        7.15        5.18      3.10 o 
   4   5  16       14.90       20.84      4.14 o 
   5   5  16       27.39       15.86      4.17 o 
  -5   6  16        3.65        3.97      3.10 o 
  -4   6  16       28.45       21.00      3.55 o 
  -3   6  16      136.70      136.84      5.76 o 
  -2   6  16      151.19      138.07      5.50 o 
  -1   6  16      161.34      163.55      6.74 o 
   0   6  16      132.04      141.52      6.17 o 
   1   6  16       20.34       23.40      3.67 o 
   2   6  16      488.95      442.26     12.57 o 
   3   6  16       29.67       29.00      4.50 o 
   4   6  16       17.55       18.29      4.38 o 
  -4   7  16       58.37       55.74      5.11 o 
  -3   7  16       19.24       23.54      3.55 o 
  -2   7  16        0.11       -3.95      3.32 o 
  -1   7  16       16.32       18.80      4.85 o 
   0   7  16       19.46       17.12      5.67 o 
   1   7  16       12.39       23.00      6.33 o 
   2   7  16       67.44       75.80      8.15 o 
   3   7  16        0.54        2.31      3.33 o 
   4   7  16       15.02       20.35      4.75 o 
  -3   8  16       56.47       59.71     17.41 o 
  -2   8  16       49.64       40.22      9.37 o 
  -1   8  16        1.71        4.77      4.17 o 
   0   8  16        3.12        3.03      4.12 o 
   1   8  16      527.03      470.92     17.85 o 
   2   8  16      193.56      178.32     14.49 o 
   0   9  16        3.66       -0.89      4.42 o 
  -6   1  17      119.19      121.71      5.88 o 
  -5   1  17       22.96       14.52      2.63 o 
  -4   1  17        3.83        7.05      1.89 o 
  -3   1  17      733.70      696.13     11.64 o 
  -2   1  17     2540.75     2408.48     32.92 o 
  -1   1  17      260.81      241.23      5.23 o 
   0   1  17       80.42       94.15      3.33 o 
   1   1  17      141.75      132.95      3.14 o 
   2   1  17      199.18      196.51      5.42 o 
   3   1  17       95.54       93.13      4.53 o 
   4   1  17     1017.54      960.08     18.13 o 
   5   1  17      152.09      135.33      6.15 o 
   6   1  17       53.22       47.87      5.06 o 
  -6   2  17        9.93       12.11      2.85 o 
  -5   2  17        1.12        2.10      2.15 o 
  -4   2  17      309.88      277.26      6.85 o 
  -3   2  17       38.35       33.45      2.80 o 
  -2   2  17      145.10      142.64      4.75 o 
  -1   2  17      203.54      193.66      6.58 o 
   0   2  17        2.37        1.90      0.80 o 
   1   2  17      247.04      254.64      5.38 o 
   2   2  17     1061.80     1016.59     17.75 o 
   3   2  17      148.07      150.14      4.72 o 
   4   2  17      324.55      295.51      8.19 o 
   5   2  17        1.24        0.85      2.66 o 
   6   2  17      188.44      204.21      8.02 o 
  -6   3  17       58.66       71.55      5.59 o 
  -5   3  17       52.05       67.41      4.32 o 
  -4   3  17      263.54      268.16      6.83 o 
  -3   3  17       98.40       82.47      3.90 o 
  -2   3  17      311.53      299.93      6.55 o 
  -1   3  17      279.24      245.78      8.26 o 
   0   3  17       22.24       13.46      1.75 o 
   1   3  17        0.33        1.16      1.61 o 
   2   3  17      498.72      501.88     10.69 o 
   3   3  17       52.13       53.15      4.02 o 
   4   3  17       99.12       94.69      5.18 o 
   5   3  17      583.85      597.75     18.10 o 
   6   3  17        8.30       10.48      5.66 o 
  -6   4  17       24.46       20.13      3.98 o 
  -5   4  17      174.96      178.82      7.05 o 
  -4   4  17       66.51       71.01      4.95 o 
  -3   4  17      134.33      137.68      5.09 o 
  -2   4  17        5.57        7.00      1.91 o 
  -1   4  17      489.54      434.92      9.79 o 
   0   4  17     1647.41     1576.49     25.61 o 
   1   4  17     2357.84     2334.01     36.37 o 
   2   4  17      177.80      179.61      6.01 o 
   3   4  17      154.66      149.12      5.75 o 
   4   4  17      138.01      136.25      7.11 o 
   5   4  17       16.08       18.17      4.32 o 
  -5   5  17       45.82       56.29      5.05 o 
  -4   5  17      770.50      735.28     15.63 o 
  -3   5  17       79.12       77.62      5.62 o 
  -2   5  17      304.84      289.87      7.84 o 
  -1   5  17       33.22       36.97      2.85 o 
   0   5  17       57.27       64.55      4.02 o 
   1   5  17      696.95      677.36     13.44 o 
   2   5  17      106.93      113.21      6.06 o 
   3   5  17      557.34      521.62     14.18 o 
   4   5  17       10.40       11.98      3.92 o 
   5   5  17       23.77       29.12      4.93 o 
  -5   6  17        2.47        1.78      2.96 o 
  -4   6  17       29.30       29.37      3.97 o 
  -3   6  17      196.67      193.51      6.89 o 
  -2   6  17       72.48       73.37      4.82 o 
  -1   6  17      327.03      306.40      9.54 o 
   0   6  17      329.63      325.76      9.69 o 
   1   6  17      237.55      232.50      8.52 o 
   2   6  17     1078.96     1042.10     23.06 o 
   3   6  17       26.04       20.46      4.32 o 
   4   6  17      150.01      149.23      7.87 o 
  -4   7  17       79.14       86.56      6.08 o 
  -3   7  17       61.39       62.26      4.96 o 
  -2   7  17       88.66       82.45      8.38 o 
  -1   7  17       80.53       72.34      7.55 o 
   0   7  17       71.49       65.58      7.13 o 
   1   7  17       34.41       42.41      6.45 o 
   2   7  17        1.80       -0.65      4.07 o 
   3   7  17       40.70       51.26      5.83 o 
  -3   8  17        8.36        8.87      5.06 o 
  -2   8  17        1.41        1.13      3.98 o 
  -1   8  17       17.04       21.14      5.45 o 
   0   8  17       11.11       12.74      4.90 o 
   1   8  17      156.34      163.70     11.22 o 
   2   8  17      207.33      197.39     15.99 o 
  -6   0  18       13.68       20.34      5.18 o 
  -5   0  18        5.60        5.43      3.23 o 
  -4   0  18      451.64      408.53     16.45 o 
  -3   0  18       89.29       87.58      4.73 o 
  -2   0  18      795.89      729.04     15.19 o 
  -1   0  18      433.80      421.04      9.57 o 
   0   0  18     1280.43     1243.90     28.91 o 
   1   0  18      179.94      160.44      5.08 o 
   2   0  18      779.72      791.54     16.24 o 
   4   0  18      398.44      400.90     35.64 o 
   5   0  18     1296.12     1290.50     33.92 o 
   6   0  18      294.15      242.36     12.35 o 
  -6   1  18      480.29      501.00     12.26 o 
  -5   1  18      221.36      213.45      6.97 o 
  -4   1  18      109.83      109.03      4.68 o 
  -3   1  18     1258.68     1232.80     18.79 o 
  -2   1  18      301.48      304.59      6.49 o 
  -1   1  18     1709.54     1620.18     22.88 o 
   0   1  18      395.75      378.44      7.04 o 
   1   1  18       81.92       81.08      3.02 o 
   2   1  18      273.70      281.79      8.19 o 
   3   1  18       24.11       29.44      2.68 o 
   4   1  18      115.26      123.64      5.49 o 
   5   1  18       25.60       28.69      3.88 o 
   6   1  18       60.70       79.90      9.10 o 
  -6   2  18       67.95       74.68      4.94 o 
  -5   2  18      322.40      298.87      9.66 o 
  -4   2  18      315.79      304.00      7.30 o 
  -3   2  18     1808.30     1712.94     25.02 o 
  -2   2  18       16.23       14.80      2.66 o 
  -1   2  18      575.09      572.60     10.99 o 
   0   2  18      687.89      669.46     12.15 o 
   1   2  18       40.00       38.43      2.90 o 
   2   2  18      631.68      644.63     12.59 o 
   3   2  18        5.88        4.45      2.10 o 
   4   2  18       35.65       29.46      4.17 o 
   5   2  18       64.03       76.99      9.66 o 
   6   2  18      219.19      219.42     12.62 o 
  -6   3  18        0.08        0.00      2.68 o 
  -5   3  18       35.85       33.13      3.50 o 
  -4   3  18       59.53       66.96      4.04 o 
  -3   3  18      155.06      170.65      5.11 o 
  -2   3  18      708.57      707.75     12.02 o 
  -1   3  18      122.01      116.70      5.16 o 
   0   3  18       34.56       36.32      2.54 o 
   1   3  18       19.59       19.20      2.53 o 
   2   3  18      301.97      294.18      7.72 o 
   3   3  18      189.02      169.59      5.97 o 
   4   3  18      135.72      117.02      5.76 o 
   5   3  18       28.23       29.75      5.03 o 
  -5   4  18       64.03       62.48      5.23 o 
  -4   4  18       14.94       10.78      2.96 o 
  -3   4  18      108.55       93.70      4.19 o 
  -2   4  18       79.06       90.17      3.80 o 
  -1   4  18       27.30       27.58      2.46 o 
   0   4  18      168.27      171.62      7.40 o 
   1   4  18       47.60       53.80      3.79 o 
   2   4  18      154.35      160.96      5.78 o 
   3   4  18      441.29      448.41     14.32 o 
   4   4  18       61.24       74.81      6.25 o 
   5   4  18       20.10       26.06      4.77 o 
  -5   5  18        0.60       -1.70      2.69 o 
  -4   5  18       80.72       85.46      5.60 o 
  -3   5  18       15.72       14.49      3.39 o 
  -2   5  18       30.37       32.79      3.34 o 
  -1   5  18       27.80       30.54      3.57 o 
   0   5  18        9.04        9.73      2.40 o 
   1   5  18      314.33      314.82     11.21 o 
   2   5  18       20.25       26.09      3.26 o 
   3   5  18       24.31       25.18      4.19 o 
   4   5  18       72.96       77.15      6.68 o 
   5   5  18        0.84       -1.67      3.50 o 
  -4   6  18       15.74       14.85      3.41 o 
  -3   6  18        1.58        4.78      2.95 o 
  -2   6  18        7.02        6.38      2.45 o 
  -1   6  18       15.26       18.15      3.48 o 
   0   6  18      214.24      192.62      9.76 o 
   1   6  18      192.93      193.06      7.86 o 
   2   6  18        0.18        3.93      3.16 o 
   3   6  18       11.52       12.99      3.95 o 
   4   6  18       66.70       77.41      6.91 o 
  -3   7  18       52.71       50.02      4.64 o 
  -2   7  18       46.29       42.14      6.38 o 
  -1   7  18       57.49       53.63      6.90 o 
   0   7  18        4.33        2.89      4.74 o 
   1   7  18        0.38        2.95      3.90 o 
   2   7  18       71.13       55.46      7.23 o 
   3   7  18        0.42        2.39      3.66 o 
  -2   8  18       26.86       31.20      6.36 o 
  -1   8  18        8.21        9.81      4.61 o 
   0   8  18        0.03       -1.38      3.73 o 
   1   8  18      177.05      162.77     10.56 o 
   2   8  18      137.42      123.64      9.81 o 
  -6   1  19       77.11       93.17      5.71 o 
  -5   1  19       86.34      107.04      5.25 o 
  -4   1  19       34.84       46.27      3.43 o 
  -3   1  19      545.53      503.33      9.56 o 
  -2   1  19      737.42      726.83     12.07 o 
  -1   1  19       10.17       17.85      1.91 o 
   0   1  19        3.82        6.88      1.45 o 
   1   1  19       36.73       50.38      2.71 o 
   2   1  19      788.53      766.62     14.19 o 
   3   1  19      631.54      638.15     15.09 o 
   4   1  19        0.31        1.30      3.86 o 
   5   1  19       91.42       88.92      9.55 o 
   6   1  19      122.99      136.63      8.66 o 
  -6   2  19       29.51       37.07      4.06 o 
  -5   2  19       68.36       63.71      4.27 o 
  -4   2  19       20.51       24.46      2.79 o 
  -3   2  19      625.90      618.16     12.44 o 
  -2   2  19       50.69       55.95      3.78 o 
  -1   2  19     1856.35     1777.65     25.18 o 
   0   2  19      217.93      216.98      5.13 o 
   1   2  19     1360.53     1322.15     25.14 o 
   2   2  19       69.21       78.55      4.27 o 
   3   2  19       88.42       88.32      4.52 o 
   4   2  19        1.94        3.02      4.07 o 
   5   2  19       30.88       25.12      4.73 o 
  -6   3  19        3.33        4.32      2.94 o 
  -5   3  19       57.34       56.04      4.13 o 
  -4   3  19      218.59      196.70      5.94 o 
  -3   3  19       61.43       59.99      3.64 o 
  -2   3  19     2255.21     2223.52     31.31 o 
  -1   3  19      826.66      818.55     13.29 o 
   0   3  19      724.22      716.02     13.49 o 
   1   3  19      430.19      427.69      9.49 o 
   2   3  19       88.61       88.12      4.54 o 
   3   3  19       12.20       12.22      2.78 o 
   4   3  19       53.98       58.58      4.67 o 
   5   3  19       13.58       13.57      4.43 o 
  -5   4  19        0.07        3.77      2.81 o 
  -4   4  19       43.12       47.97      4.39 o 
  -3   4  19      243.02      244.83      6.41 o 
  -2   4  19     1000.76      931.70     17.35 o 
  -1   4  19      276.75      267.62      6.29 o 
   0   4  19      339.58      335.70      8.23 o 
   1   4  19       30.43       25.71      2.92 o 
   2   4  19      109.44      110.91      4.93 o 
   3   4  19      326.46      328.16      8.92 o 
   4   4  19       66.76       73.83      6.15 o 
   5   4  19       69.03       71.50     12.39 o 
  -5   5  19      142.01      146.20      6.96 o 
  -4   5  19        6.60        1.90      2.65 o 
  -3   5  19       35.09       49.72      5.88 o 
  -2   5  19      350.17      339.19      8.81 o 
  -1   5  19      239.57      243.02      6.97 o 
   0   5  19      532.67      487.28     10.69 o 
   1   5  19      330.79      341.59     11.10 o 
   2   5  19      255.02      243.11      8.00 o 
   3   5  19      132.62      121.83      6.98 o 
   4   5  19        7.64        7.23      3.76 o 
  -4   6  19      419.50      380.84     10.68 o 
  -3   6  19       32.56       34.25      4.03 o 
  -2   6  19       12.34        9.06      3.73 o 
  -1   6  19      236.69      246.68      8.74 o 
   0   6  19       43.86       44.14      9.91 o 
   1   6  19      664.61      631.13     15.93 o 
   2   6  19       82.19       86.98      6.60 o 
   3   6  19      225.06      238.81      9.64 o 
   4   6  19      216.89      215.93      9.62 o 
  -3   7  19      279.14      251.06      9.73 o 
  -2   7  19      154.81      146.01     13.93 o 
  -1   7  19       17.61       15.75      5.74 o 
   0   7  19       15.25       18.46      7.46 o 
   1   7  19      247.89      236.96     12.03 o 
   2   7  19       64.46       64.15      7.71 o 
   3   7  19      156.00      149.22      8.11 o 
  -2   8  19        5.70        1.63      4.51 o 
  -1   8  19       71.17       74.64      8.56 o 
   0   8  19       24.73       30.87      6.19 o 
   1   8  19       19.14       17.45      5.85 o 
  -6   0  20       13.84       32.18      5.80 o 
  -5   0  20      352.86      329.88     13.61 o 
  -4   0  20        1.83       -1.32      3.51 o 
  -3   0  20       75.91       75.44      6.37 o 
  -2   0  20      616.67      609.90     17.02 o 
  -1   0  20     1414.26     1340.44     31.03 o 
   0   0  20      433.00      435.62     18.11 o 
   1   0  20       37.90       29.85      3.83 o 
   2   0  20     3071.72     3037.22     90.73 o 
   3   0  20     1377.92     1393.94     47.51 o 
   4   0  20       76.79       93.15      7.08 o 
   5   0  20        6.29       14.93      8.25 o 
  -6   1  20      312.24      331.09      9.79 o 
  -5   1  20        3.04        4.12      2.58 o 
  -4   1  20      280.15      280.38      7.94 o 
  -3   1  20      257.58      256.40      6.29 o 
  -2   1  20     1125.33     1093.42     16.85 o 
  -1   1  20      535.61      509.35      9.14 o 
   0   1  20       24.63       22.25      2.13 o 
   1   1  20      356.34      336.17      6.79 o 
   2   1  20      702.32      697.70     14.48 o 
   3   1  20      116.42      112.73      6.23 o 
   4   1  20      268.18      269.10      9.49 o 
   5   1  20        2.05       -2.40      4.34 o 
  -6   2  20        0.34       -3.69      2.46 o 
  -5   2  20       29.75       32.36      3.69 o 
  -4   2  20        2.96        1.71      2.10 o 
  -3   2  20       65.08       73.80      4.29 o 
  -2   2  20      238.87      239.65      6.71 o 
  -1   2  20       18.15       23.25      2.27 o 
   0   2  20      763.67      753.24     12.28 o 
   1   2  20      662.86      650.35     20.27 o 
   2   2  20        0.27        2.18      1.94 o 
   3   2  20      223.01      221.72      6.93 o 
   4   2  20      449.16      447.46     16.77 o 
   5   2  20       91.16       96.49      7.34 o 
  -5   3  20        4.59        3.97      2.33 o 
  -4   3  20      355.52      329.97      8.00 o 
  -3   3  20       33.42       30.68      2.95 o 
  -2   3  20        0.14        2.65      2.01 o 
  -1   3  20      583.42      562.36     10.13 o 
   0   3  20      189.12      187.26      5.80 o 
   1   3  20      935.24      948.73     17.10 o 
   2   3  20       51.90       54.53      4.02 o 
   3   3  20      131.27      131.21      5.53 o 
   4   3  20        5.57        6.25      2.86 o 
   5   3  20      167.73      174.94      8.59 o 
  -5   4  20       31.38       33.71      4.19 o 
  -4   4  20      115.44      101.61      5.47 o 
  -3   4  20      469.87      445.38      9.33 o 
  -2   4  20        5.54        3.85      2.15 o 
  -1   4  20        5.70        6.69      2.27 o 
   0   4  20      487.35      473.46     10.39 o 
   1   4  20       25.90       32.80      3.25 o 
   2   4  20       21.26       19.64      3.06 o 
   3   4  20        6.89        8.01      2.83 o 
   4   4  20       52.97       62.13      6.04 o 
   5   4  20      111.33      134.50     10.29 o 
  -5   5  20        3.49        2.69      3.00 o 
  -4   5  20      137.83      143.06      6.35 o 
  -3   5  20      127.52      131.14      6.65 o 
  -2   5  20        3.31        8.42      2.59 o 
  -1   5  20        0.63        5.16      2.21 o 
   0   5  20      197.74      197.04      6.41 o 
   1   5  20       46.96       51.94      4.10 o 
   2   5  20        4.71        6.12      2.73 o 
   3   5  20       22.93       27.90      4.52 o 
   4   5  20       15.15       15.71      4.40 o 
  -4   6  20       11.26       12.40      3.45 o 
  -3   6  20       83.64       81.73      5.52 o 
  -2   6  20       72.97       66.81      5.60 o 
  -1   6  20       46.40       41.24      4.51 o 
   0   6  20       59.85       59.30      9.09 o 
   1   6  20        0.04        4.44      3.10 o 
   2   6  20      191.45      182.13      8.09 o 
   3   6  20      148.47      152.35      8.00 o 
  -3   7  20      181.92      153.81      7.79 o 
  -2   7  20       43.84       49.67      7.02 o 
  -1   7  20       68.64       62.41      7.32 o 
   0   7  20        1.14        6.62      4.17 o 
   1   7  20       49.26       46.33      6.87 o 
   2   7  20        9.10        0.48      5.47 o 
  -1   8  20        6.62        3.24      4.59 o 
   0   8  20       43.42       57.32      7.84 o 
   1   8  20       18.76       14.48      5.52 o 
  -6   1  21      253.46      248.68      8.51 o 
  -5   1  21       10.88       15.31      3.21 o 
  -4   1  21       26.27       23.93      3.17 o 
  -3   1  21       20.44       22.36      2.92 o 
  -2   1  21       68.38       79.40      5.49 o 
  -1   1  21      759.65      779.52     14.32 o 
   0   1  21      161.38      169.23      5.32 o 
   1   1  21        5.75        8.64      2.44 o 
   2   1  21       37.99       53.26      3.71 o 
   3   1  21       35.45       42.81      5.68 o 
   4   1  21      205.72      204.44      8.23 o 
   5   1  21       21.19       21.25      4.72 o 
  -5   2  21      136.50      135.86      6.87 o 
  -4   2  21      166.96      174.70      6.19 o 
  -3   2  21      167.90      177.05      6.52 o 
  -2   2  21      110.05       92.30      4.35 o 
  -1   2  21      192.16      167.95      4.80 o 
   0   2  21      230.09      224.76      5.47 o 
   1   2  21      150.61      142.35      5.10 o 
   2   2  21       48.79       57.64      4.01 o 
   3   2  21        0.34        2.29      2.17 o 
   4   2  21        4.99        5.81      3.38 o 
   5   2  21       25.26       26.53      5.01 o 
  -5   3  21      185.64      189.69      6.44 o 
  -4   3  21        0.39       -0.02      1.99 o 
  -3   3  21       41.71       53.34      4.02 o 
  -2   3  21        7.46       20.07      2.92 o 
  -1   3  21       79.15       79.59      3.80 o 
   0   3  21      473.69      447.20      9.87 o 
   1   3  21        8.87       12.63      2.39 o 
   2   3  21      439.92      440.35     10.29 o 
   3   3  21      205.46      197.15      6.87 o 
   4   3  21       69.61       68.30      6.12 o 
   5   3  21       38.17       37.60      7.91 o 
  -5   4  21       23.25       22.06      3.78 o 
  -4   4  21       15.23       14.12      3.09 o 
  -3   4  21      340.93      338.75      7.99 o 
  -2   4  21       46.54       43.59      3.77 o 
  -1   4  21      394.09      384.66      9.22 o 
   0   4  21      277.00      286.46      8.60 o 
   1   4  21      414.42      414.82      9.79 o 
   2   4  21      266.89      272.69      7.94 o 
   3   4  21      270.39      289.92      8.61 o 
   4   4  21        8.18        5.91      3.62 o 
  -4   5  21        0.80       -0.03      2.66 o 
  -3   5  21     1142.12     1070.37     32.49 o 
  -2   5  21      623.66      603.54     14.56 o 
  -1   5  21     1293.41     1274.20     22.36 o 
   0   5  21        2.26        3.83      2.37 o 
   1   5  21      127.92      130.06      5.48 o 
   2   5  21      203.11      203.11      8.29 o 
   3   5  21       27.04       28.10      4.57 o 
   4   5  21       19.00       26.98      4.92 o 
  -4   6  21       89.35      110.15      6.77 o 
  -3   6  21       40.58       42.67      4.99 o 
  -2   6  21      294.37      287.97      9.98 o 
  -1   6  21       22.16       13.18      5.14 o 
   0   6  21       32.58       30.57      5.68 o 
   1   6  21       10.02        6.70      3.34 o 
   2   6  21       40.42       41.15      5.13 o 
   3   6  21      214.79      223.53      9.61 o 
  -3   7  21      120.21      120.82      7.73 o 
  -2   7  21       23.51       25.86      7.72 o 
  -1   7  21       26.30       22.09      5.54 o 
   0   7  21      777.92      721.80     24.44 o 
   1   7  21        2.20        0.13      3.88 o 
   2   7  21      190.60      196.52     11.41 o 
  -5   0  22      737.34      691.86     23.11 o 
  -4   0  22       31.48       36.78      5.36 o 
  -3   0  22      200.82      205.72      9.27 o 
  -2   0  22       87.20       87.87      6.02 o 
  -1   0  22     1748.38     1717.65     38.94 o 
   0   0  22       23.77       28.18      5.37 o 
   1   0  22     1487.41     1457.20     33.73 o 
   2   0  22      163.11      187.62     12.65 o 
   3   0  22       90.63       86.68     10.93 o 
   4   0  22      435.62      459.34     23.32 o 
   5   0  22       87.33      102.34     13.81 o 
  -5   1  22      209.14      200.99      7.32 o 
  -4   1  22      243.95      231.57      7.34 o 
  -3   1  22        0.96        3.71      2.18 o 
  -2   1  22      167.45      165.95      5.64 o 
  -1   1  22        9.09       10.82      2.38 o 
   0   1  22     1048.17      978.78     19.79 o 
   1   1  22      669.35      672.87     15.21 o 
   2   1  22        0.07        3.35      2.54 o 
   3   1  22      872.88      901.23     29.37 o 
   4   1  22       13.69       15.29      5.25 o 
   5   1  22      146.35      146.28     10.74 o 
  -5   2  22       15.45       29.45      4.10 o 
  -4   2  22       12.13       10.45      2.78 o 
  -3   2  22        0.33       -0.81      2.07 o 
  -2   2  22      187.59      173.67      5.78 o 
  -1   2  22       80.39       65.90      4.74 o 
   0   2  22       37.93       34.14      3.09 o 
   1   2  22       13.97       21.44      2.70 o 
   3   2  22      815.36      872.43     19.72 o 
   4   2  22        1.60        0.09      3.11 o 
   5   2  22       66.21       78.74      7.03 o 
  -5   3  22       27.05       31.10      3.99 o 
  -4   3  22      219.00      234.85      8.34 o 
  -3   3  22       70.21       77.08      4.73 o 
  -2   3  22     2314.64     2247.31     31.98 o 
  -1   3  22        2.39        2.32      1.66 o 
   0   3  22        9.30       14.80      2.41 o 
   1   3  22       25.20       32.63      3.24 o 
   2   3  22      134.77      142.56      5.63 o 
   3   3  22       28.87       31.40      3.71 o 
   4   3  22      529.94      546.86     15.13 o 
  -5   4  22        0.08       -1.38      2.74 o 
  -4   4  22       41.07       39.58      4.27 o 
  -3   4  22      161.43      171.38      5.66 o 
  -2   4  22        0.30        2.34      2.69 o 
  -1   4  22       53.23       55.04      4.48 o 
   0   4  22      142.87      147.17      5.56 o 
   1   4  22      122.76      125.89      5.27 o 
   2   4  22        0.30       -3.55      2.66 o 
   3   4  22       35.30       37.98      4.16 o 
   4   4  22      135.40      140.65      9.61 o 
  -4   5  22        1.05       -0.73      2.74 o 
  -3   5  22       40.28       43.48      4.91 o 
  -2   5  22      165.16      162.39      7.35 o 
  -1   5  22      549.93      575.33     12.50 o 
   0   5  22       32.10       32.14      3.51 o 
   1   5  22        1.72        2.95      2.34 o 
   2   5  22        0.01        1.92      2.99 o 
   3   5  22        0.77        1.28      3.37 o 
   4   5  22      124.90      120.15      8.41 o 
  -3   6  22        0.92        0.97      6.71 o 
  -2   6  22        5.84        5.68      3.36 o 
  -1   6  22      199.46      193.72      8.14 o 
   0   6  22      419.36      424.95     17.97 o 
   1   6  22      113.14      114.26      6.86 o 
   2   6  22      109.81      132.35      7.35 o 
   3   6  22      109.48      110.41      7.64 o 
  -2   7  22       38.88       38.33      7.39 o 
  -1   7  22       99.39      104.51     18.17 o 
   0   7  22      149.66      157.61     10.04 o 
   1   7  22      104.54      114.00     10.04 o 
   2   7  22        1.22       -2.04      4.36 o 
  -5   1  23        4.43        4.72      2.96 o 
  -4   1  23        4.85        3.71      2.51 o 
  -3   1  23      157.08      162.25      5.92 o 
  -2   1  23      135.55      141.78      5.71 o 
  -1   1  23        0.39        4.76      2.08 o 
   0   1  23      104.19      117.69      5.29 o 
   1   1  23      247.12      230.39      7.83 o 
   2   1  23      863.66      802.98     22.18 o 
   3   1  23      156.87      151.51      8.98 o 
   4   1  23       19.86       25.63      5.50 o 
   5   1  23       10.91       14.43      6.73 o 
  -5   2  23      123.96      126.27      6.18 o 
  -4   2  23       88.15       98.63      5.58 o 
  -3   2  23        2.98        0.67      2.23 o 
  -2   2  23       51.06       55.24      4.02 o 
  -1   2  23       60.83       57.53      4.60 o 
   0   2  23       55.26       70.49      5.01 o 
   1   2  23        1.07        1.27      2.44 o 
   2   2  23      216.67      233.86      9.89 o 
   3   2  23      244.34      261.79     11.59 o 
   4   2  23       16.52        5.34      4.76 o 
   5   2  23      218.94      229.36     19.62 o 
  -5   3  23        7.41       10.59      3.75 o 
  -4   3  23       28.57       30.13      4.28 o 
  -3   3  23      205.88      194.69      6.69 o 
  -2   3  23      135.32      161.73      5.14 o 
  -1   3  23      341.71      329.05      9.72 o 
   0   3  23      272.97      265.50      8.67 o 
   1   3  23      239.89      232.25      6.98 o 
   2   3  23       83.56       91.18      5.10 o 
   3   3  23        0.25        5.06      2.75 o 
   4   3  23      493.86      506.67     14.59 o 
  -4   4  23      407.39      428.28     11.35 o 
  -3   4  23        9.76       10.94      2.75 o 
  -2   4  23      108.64      125.64      4.75 o 
  -1   4  23       72.28       72.31      4.64 o 
   0   4  23      157.52      152.36      5.78 o 
   1   4  23       19.49       22.19      3.10 o 
   2   4  23       73.60       81.63      5.31 o 
   3   4  23      416.70      443.32     11.29 o 
   4   4  23      226.02      260.21     12.89 o 
  -4   5  23       45.45       52.52      4.87 o 
  -3   5  23       45.38       43.43      5.12 o 
  -2   5  23       48.19       45.51      5.06 o 
  -1   5  23      628.60      605.22     13.04 o 
   0   5  23       82.99       89.80      5.15 o 
   1   5  23      108.25      121.32      5.55 o 
   2   5  23       62.65       60.15      5.69 o 
   3   5  23       27.09       19.09      4.35 o 
  -3   6  23      112.94      118.64      9.34 o 
  -2   6  23       96.41      103.53      6.90 o 
  -1   6  23        5.23        3.71      3.23 o 
   0   6  23       49.05       61.43      7.37 o 
   1   6  23        0.30       -2.02      3.02 o 
   2   6  23      258.04      282.27     10.78 o 
  -1   7  23      347.09      327.12     14.67 o 
   0   7  23       20.46       21.05      5.76 o 
   1   7  23      122.94      150.64     10.16 o 
  -5   0  24        4.25        9.06      5.41 o 
  -4   0  24      320.19      319.74     28.19 o 
  -3   0  24       66.67       78.76      7.08 o 
  -2   0  24        5.14        8.36      3.56 o 
  -1   0  24      276.80      235.25      9.69 o 
   0   0  24      238.95      210.13      9.56 o 
   1   0  24      393.02      413.98     19.88 o 
   2   0  24      166.63      153.82     11.87 o 
   3   0  24       82.13       91.44     11.61 o 
   4   0  24       40.99       51.77     10.24 o 
  -5   1  24      142.88      141.55      6.48 o 
  -4   1  24      111.09      112.58      5.78 o 
  -3   1  24      184.57      167.65      6.17 o 
  -2   1  24      466.56      443.22     10.23 o 
  -1   1  24      210.81      194.97      6.17 o 
   0   1  24      527.93      541.89     12.96 o 
   1   1  24       53.69       52.77      4.58 o 
   2   1  24      548.69      545.72     17.17 o 
   3   1  24      305.13      303.19     20.07 o 
   4   1  24      145.45      150.77      9.79 o 
  -5   2  24      143.30      170.31     10.99 o 
  -4   2  24      329.48      345.72      9.57 o 
  -3   2  24       99.25      111.05      5.14 o 
  -2   2  24       93.25      102.06      4.75 o 
  -1   2  24      564.09      533.29     13.17 o 
   0   2  24      260.13      250.50     10.22 o 
   1   2  24      218.35      216.48      7.84 o 
   2   2  24      148.02      138.15      6.61 o 
   3   2  24      142.52      149.29      9.16 o 
   4   2  24       65.72       61.13      7.61 o 
  -4   3  24        5.77        5.71      2.85 o 
  -3   3  24       48.80       48.46      4.11 o 
  -2   3  24       43.71       56.46      4.23 o 
  -1   3  24       13.73       17.16      3.33 o 
   0   3  24      196.96      185.98      7.31 o 
   1   3  24      230.60      236.24      8.42 o 
   2   3  24       24.44       33.20      4.37 o 
   3   3  24      127.82      169.15     17.59 o 
   4   3  24        6.39        8.29      5.29 o 
  -4   4  24       99.44      126.35      9.22 o 
  -3   4  24       27.54       32.54      4.25 o 
  -2   4  24       51.73       49.58      4.14 o 
  -1   4  24       95.03       99.22      5.07 o 
   0   4  24        6.70        8.95      2.65 o 
   1   4  24        0.29       -1.27      2.15 o 
   2   4  24        0.29        3.39      2.61 o 
   3   4  24      133.83      148.57      6.62 o 
   4   4  24        4.20        8.44      4.97 o 
  -3   5  24      351.18      352.00     11.53 o 
  -2   5  24       63.49       73.78      6.52 o 
  -1   5  24       79.91       80.69      5.11 o 
   0   5  24        6.96        8.80      2.88 o 
   1   5  24        0.00        0.90      2.41 o 
   2   5  24       64.00       73.51      6.39 o 
   3   5  24        2.77        0.43      3.52 o 
  -2   6  24       66.63       73.30      6.26 o 
  -1   6  24       67.67       63.55      5.86 o 
   0   6  24        0.10        2.11      4.00 o 
   1   6  24        3.99        3.97      3.73 o 
   2   6  24       23.97       23.20      4.75 o 
   0   7  24       34.70       46.79      7.20 o 
  -5   1  25        5.17        7.57      3.16 o 
  -4   1  25       39.72       44.33      4.40 o 
  -3   1  25        4.50       10.02      2.62 o 
  -2   1  25        2.64        7.30      2.50 o 
  -1   1  25       72.99       60.95      4.16 o 
   0   1  25      306.77      264.51      8.60 o 
   1   1  25      147.16      130.23      6.63 o 
   2   1  25       30.57       37.04     10.07 o 
   3   1  25       10.82       14.95      4.65 o 
   4   1  25       24.14       26.05      6.12 o 
  -5   2  25      225.05      235.84      8.35 o 
  -4   2  25        1.59        3.32      2.80 o 
  -3   2  25      112.43      112.13      5.31 o 
  -2   2  25       80.32      103.08      5.06 o 
  -1   2  25        6.78        8.39      2.35 o 
   0   2  25        0.52        3.77      3.26 o 
   1   2  25        3.25       10.14      3.09 o 
   2   2  25      240.05      249.66     18.82 o 
   3   2  25      248.45      242.33     11.65 o 
   4   2  25      222.49      251.27     12.60 o 
  -4   3  25       16.34       14.90      3.35 o 
  -3   3  25      324.94      337.60      9.21 o 
  -2   3  25       86.93       79.98      5.77 o 
  -1   3  25       83.85       89.85      5.66 o 
   0   3  25       57.67       55.66      9.14 o 
   1   3  25      406.29      406.04     11.64 o 
   2   3  25        4.23        4.71      3.16 o 
   3   3  25      358.38      322.72     13.60 o 
   4   3  25       24.56       45.32      7.42 o 
  -4   4  25       25.75       24.58      5.67 o 
  -3   4  25      139.85      163.62      6.48 o 
  -2   4  25       34.65       35.35      4.39 o 
  -1   4  25        3.73        5.98      3.05 o 
   0   4  25      240.47      262.05     11.48 o 
   1   4  25       25.40       30.92      4.35 o 
   2   4  25       12.78       14.22      3.95 o 
   3   4  25      614.21      693.74     22.78 o 
  -3   5  25       21.97       15.84      5.09 o 
  -2   5  25      323.45      323.72     10.82 o 
  -1   5  25       17.66       21.63      3.42 o 
   0   5  25      102.86      108.49      6.53 o 
   1   5  25      178.68      182.15      7.42 o 
   2   5  25       19.64       17.35      4.65 o 
  -2   6  25        7.45        7.60      3.76 o 
  -1   6  25       13.89       11.06      3.77 o 
   0   6  25      379.31      387.96     23.74 o 
   1   6  25        9.45        8.50      3.87 o 
  -4   0  26      712.69      753.55     22.70 o 
  -3   0  26        0.48        4.83      3.87 o 
  -2   0  26      239.73      267.81     11.08 o 
  -1   0  26      123.82      131.94      7.45 o 
   0   0  26       11.02       23.62      4.24 o 
   1   0  26      101.82      116.07     10.65 o 
   2   0  26      276.49      256.09     16.19 o 
   3   0  26      103.61      116.98     13.64 o 
   4   0  26        3.68      111.17     14.85 o 
  -4   1  26        5.13        5.01      2.96 o 
  -3   1  26      386.00      393.78     10.14 o 
  -2   1  26       60.94       70.54      4.67 o 
  -1   1  26      441.61      439.97     11.87 o 
   0   1  26       85.64      105.91      5.57 o 
   1   1  26      183.36      177.61     11.77 o 
   2   1  26      310.10      332.11     13.18 o 
   3   1  26        1.52        2.99      3.98 o 
   4   1  26      118.85      106.15      9.64 o 
  -4   2  26       68.16       65.35      5.13 o 
  -3   2  26        5.30        7.11      2.92 o 
  -2   2  26       50.43       60.04      4.44 o 
  -1   2  26       48.20       47.77      4.77 o 
   0   2  26       69.59       91.25      7.52 o 
   1   2  26      229.64      222.63      8.30 o 
   2   2  26        0.72        5.81      5.04 o 
   3   2  26       24.37       21.45      5.56 o 
   4   2  26       39.69       51.41      7.68 o 
  -4   3  26        5.96        2.18      2.83 o 
  -3   3  26      105.63      116.87      5.78 o 
  -2   3  26        3.32        9.05      3.85 o 
  -1   3  26      141.20      137.17      6.49 o 
   0   3  26       30.16       33.16      5.33 o 
   1   3  26       43.01       47.91      4.94 o 
   2   3  26      105.66      117.45      6.87 o 
   3   3  26        0.90        2.46      6.16 o 
  -3   4  26       18.82       21.45      4.19 o 
  -2   4  26      121.41      114.76      6.54 o 
  -1   4  26       19.55       21.04      3.82 o 
   0   4  26      124.17      116.07      8.03 o 
   1   4  26        2.97        0.79      2.95 o 
   2   4  26        4.43        3.91      3.52 o 
   3   4  26       36.08       46.61      9.63 o 
  -3   5  26        7.61        6.14      4.63 o 
  -2   5  26       25.02       33.46      6.86 o 
  -1   5  26       42.63       45.81      5.20 o 
   0   5  26      102.62       97.69      8.52 o 
   1   5  26        0.77        3.29      3.32 o 
   2   5  26       35.85       40.50      6.96 o 
  -1   6  26        1.27        5.77      3.64 o 
   0   6  26        1.34       -4.50      4.01 o 
   1   6  26      118.19      124.97      7.92 o 
  -4   1  27        0.25        1.16      2.88 o 
  -3   1  27       44.37       82.06      6.49 o 
  -2   1  27       25.80       25.29      3.41 o 
  -1   1  27       25.30       31.35      3.90 o 
   0   1  27        0.04        2.39      2.51 o 
   1   1  27        0.05        0.06      3.07 o 
   2   1  27        6.25        1.78      5.13 o 
   3   1  27      101.29       94.00      8.77 o 
  -4   2  27      253.70      303.03      9.28 o 
  -3   2  27      110.59      115.36      5.83 o 
  -2   2  27        2.54        4.43      2.51 o 
  -1   2  27       47.41       60.49      5.20 o 
   0   2  27      385.63      379.29     11.17 o 
   1   2  27       78.86       96.25      6.50 o 
   2   2  27       12.05       18.36      6.75 o 
   3   2  27       26.13       24.53      7.63 o 
  -4   3  27      155.70      190.45      7.34 o 
  -3   3  27       13.78       19.39      3.55 o 
  -2   3  27      231.05      227.75     10.69 o 
  -1   3  27       14.21       16.12      3.55 o 
   0   3  27      296.07      282.21     17.22 o 
   1   3  27        8.19        7.20      3.50 o 
   2   3  27        6.43       10.03      3.85 o 
   3   3  27       76.81       78.36     15.40 o 
  -3   4  27      115.77      132.22     12.14 o 
  -2   4  27        0.11        0.59      2.97 o 
  -1   4  27       28.72       25.91      4.28 o 
   0   4  27        0.02       -4.79      3.55 o 
   1   4  27       49.37       67.29      5.94 o 
   2   4  27      241.02      288.92     10.62 o 
  -2   5  27      353.19      373.38     20.70 o 
  -1   5  27        0.09       -1.98      3.41 o 
   0   5  27      128.59      116.89      9.38 o 
   1   5  27      150.32      166.33      8.15 o 
  -4   0  28       27.93       26.82      5.49 o 
  -3   0  28      284.23      327.78     13.39 o 
  -2   0  28       45.51       47.11      6.07 o 
  -1   0  28       46.87       76.93      9.79 o 
   0   0  28      578.69      561.31     25.04 o 
   1   0  28       78.88       73.44     10.14 o 
   2   0  28      309.97      341.96     19.60 o 
   3   0  28        8.69        9.21      6.98 o 
  -4   1  28       70.91       84.44      6.00 o 
  -3   1  28      370.88      423.83     10.94 o 
  -2   1  28       22.95       23.80      3.44 o 
  -1   1  28      378.65      389.29     14.13 o 
   0   1  28       13.03       14.87      3.34 o 
   1   1  28       89.77      119.50      8.55 o 
   2   1  28       78.40       99.93      8.87 o 
   3   1  28       47.51       44.13      6.90 o 
  -3   2  28      119.47      128.56      6.14 o 
  -2   2  28      174.26      183.30      6.75 o 
  -1   2  28        1.04       -1.62      2.74 o 
   0   2  28       30.73       43.31      4.75 o 
   1   2  28       82.30      102.39      6.85 o 
   2   2  28      130.73      147.14      9.41 o 
   3   2  28       50.03       69.25      8.24 o 
  -3   3  28        0.85        1.26      2.79 o 
  -2   3  28       60.31       65.65      5.77 o 
  -1   3  28      150.60      170.28      7.62 o 
   0   3  28        6.88       11.49      3.50 o 
   1   3  28      385.27      359.18     11.44 o 
   2   3  28       10.48       10.06      4.73 o 
  -2   4  28        2.19        6.98      3.33 o 
  -1   4  28        0.03       -0.59      3.09 o 
   0   4  28       97.15      108.76      7.29 o 
   1   4  28      183.66      242.95     13.42 o 
   2   4  28        7.58        9.58      4.71 o 
  -1   5  28        2.47        8.54      3.89 o 
   0   5  28       80.34      107.33      7.45 o 
  -3   1  29      104.14      132.55      6.17 o 
  -2   1  29       38.51       44.40      4.34 o 
  -1   1  29       64.94       79.73      6.04 o 
   0   1  29      122.32      140.37      6.80 o 
   1   1  29        0.91        8.21      6.97 o 
   2   1  29       19.25       35.55      5.90 o 
   3   1  29        0.19       -1.08      4.45 o 
  -3   2  29        7.82       15.26      3.46 o 
  -2   2  29        0.14        3.04      6.66 o 
  -1   2  29        4.34        7.54      3.24 o 
   0   2  29        7.69       13.58      3.60 o 
   1   2  29      142.18      191.19     10.16 o 
   2   2  29       16.65       24.86      5.71 o 
  -3   3  29       26.46       29.89      4.73 o 
  -2   3  29      128.15      142.41      7.26 o 
  -1   3  29       20.23       15.88      3.88 o 
   0   3  29       34.35       33.38      4.64 o 
   1   3  29        5.72       11.54      3.74 o 
   2   3  29       11.84        7.98      5.10 o 
  -2   4  29      307.03      375.49     11.95 o 
  -1   4  29      198.43      203.23      9.17 o 
   0   4  29        9.83       10.82      3.83 o 
   1   4  29      431.65      486.73     14.17 o 
  -3   0  30       76.90       42.67      6.52 o 
  -2   0  30      153.07      162.14      9.39 o 
  -1   0  30       60.53       72.81     10.10 o 
   0   0  30      223.99      230.66     15.61 o 
   1   0  30       30.58       43.24      8.43 o 
   2   0  30      606.13      794.06     33.92 o 
  -3   1  30       50.68       65.21      5.26 o 
  -2   1  30      182.68      210.24      7.51 o 
  -1   1  30       66.73       80.95     10.74 o 
   0   1  30      230.07      251.58     11.42 o 
   1   1  30      108.32      112.11      9.18 o 
   2   1  30        2.86        0.58      4.29 o 
  -2   2  30       46.75       60.90      7.19 o 
  -1   2  30       74.98       99.95      6.99 o 
   0   2  30       64.72       63.80      5.78 o 
   1   2  30      110.12      155.80     31.96 o 
   2   2  30       43.42       31.98      6.15 o 
  -2   3  30      112.47      124.29      7.22 o 
  -1   3  30      154.64      202.69      8.68 o 
   0   3  30        1.84       11.77      3.77 o 
   1   3  30       74.58      107.90      7.55 o 
   0   4  30        0.37       -0.67      3.36 o 
  -2   1  31       20.86       29.86      5.75 o 
  -1   1  31       36.92       57.51      6.83 o 
   0   1  31        8.65       21.94      6.36 o 
   1   1  31       21.68       30.29      5.83 o 
  -2   2  31       17.44       17.75      5.26 o 
  -1   2  31        0.07        2.48      3.90 o 
   0   2  31       15.04       18.70      4.15 o 
   1   2  31      148.54      200.00     10.98 o 
  -1   3  31      215.51      254.71      9.90 o 
   0   3  31       23.77       33.92      4.81 o 
  -1   0  32        4.66        2.07      5.01 o 
   0   0  32        4.52       17.79      7.16 o 
   1   0  32       97.61      110.13     13.43 o 
  -1   1  32       18.22       31.97      5.77 o 
   0   1  32      144.89      151.22      9.35 o 
                                                 
